# Supplementary material for: Di-μ-thio­cyanato-κ4 N:N-bis­({5-meth­oxy-2-[3-(methyl­amino)propyl­imino­meth­yl]phenolato-κ3 O 1,N,N′}copper(II))
Source: Acta Crystallogr Sect E Struct Rep Online. 2010 Apr 30;66(Pt 5):m601–2. doi: 10.1107/S1600536810015564 (PMC2979178; doi:10.1107/S1600536810015564)
Supplement: Supplementary file 1 [file e-66-0m601-sup1.cif]

##############################################################################
###                                                                        ###
###        Electronic paper (Acta Crystallographica Section E)             ###
###                                                                        ###
##############################################################################
#                                                                            #
# This CIF contains the data in a paper accepted for publication in Acta     #
# Crystallographica Section E. It conforms to the requirements of Notes      #
# for Authors for Section E, and has been peer reviewed under the auspices   #
# of the IUCr Commission on Journals.                                        #
#                                                                            #
# Full details of the Crystallographic Information File format               #
# are given in the paper "The Crystallographic Information File (CIF):       #
# a New Standard Archive File for Crystallography" by S. R. Hall, F. H.      #
# Allen and I. D. Brown [Acta Cryst. (1991), A47, 655-685].                  #
#                                                                            #
# The current version of the core CIF dictionary is obtainable from          #
# ftp://ftp.iucr.org/pub/cif_core.dic. The current version number is 2.4.    #
#                                                                            #
# Software is freely available for graphical display of the structure(s) in  #
# this CIF.  For information consult the CIF home page http://www.iucr.org/  #
# cif/home.html                                                              #
#                                                                            #
# This file may be used for bona fide research purposes within the           #
# scientific community so long as proper attribution is given to the journal # 
# article from which it was obtained.                                        #
#                                                                            #
##############################################################################
                                             
data_global
_audit_creation_method     'form.cif (version 2.0)'
_journal_data_validation_number     ?
_journal_date_recd_electronic     2010-04-14
_journal_date_accepted     2010-04-27
_journal_name_full     'Acta Crystallographica, Section E'
_journal_year     2010
_journal_volume     66
_journal_issue      5
_journal_page_first     m601
_journal_page_last     m602
_journal_paper_category     QM
_journal_coeditor_code     CI5079
_publ_contact_author_name     'Nong Wang'
_publ_contact_author_address
;
School of Chemical and Biological Engineering
Lanzhou Jiaotong University
Lanzhou 730070
People's Republic of China
;
_publ_contact_author_email     wangnong05@163.com
_publ_contact_author_fax     ?
_publ_contact_author_phone     ?
_publ_section_title
;\
Di-\m-thiocyanato-\k^4^<i>N</i>:<i>N</i>-bis({5-methoxy-2-[3-\
(methylamino)propyliminomethyl]phenolato-\
\k^3^<i>O</i>^1^,<i>N</i>,<i>N</i>'}copper(II))
;
loop_
    _publ_author_name
    _publ_author_address
    'Nong Wang'
;
School of Chemical and Biological Engineering
Lanzhou Jiaotong University
Lanzhou 730070
People's Republic of China
;
    'Rui Xue'
;
School of Chemical and Biological Engineering
Lanzhou Jiaotong University
Lanzhou 730070
People's Republic of China
;
    'Bo Li'
;
School of Chemical and Biological Engineering
Lanzhou Jiaotong University
Lanzhou 730070
People's Republic of China
;
    'Yu-Ping Yang'
;
School of Chemical and Biological Engineering
Lanzhou Jiaotong University
Lanzhou 730070
People's Republic of China
;
    'Min Cao'
;
School of Chemical and Biological Engineering
Lanzhou Jiaotong University
Lanzhou 730070
People's Republic of China
;
data_I
_audit_creation_method     SHELXL-97
_chemical_name_systematic
;
Di-\m-thiocyanato-\k^4^<i>N</i>:<i>N</i>-bis({5-methoxy-2-[3-
(methylamino)propyliminomethyl]phenolato-
\k^3^<i>O</i>^1^,<i>N</i>,<i>N</i>'}copper(II))
;
_chemical_name_common     ?
_chemical_formula_moiety     'C26 H34 Cu2 N6 O4 S2'
_chemical_formula_sum     'C26 H34 Cu2 N6 O4 S2'
_chemical_formula_iupac     '[Cu2 (C12 H17 N2 O2)2 (N C S)2]'
_chemical_formula_weight     685.79
_chemical_melting_point     ?
_symmetry_cell_setting     Monoclinic
_symmetry_space_group_name_H-M     'P 21/c'
_symmetry_space_group_name_Hall     '-P 2ybc'
loop_
    _symmetry_equiv_pos_as_xyz
    'x, y, z'
    '-x, y+1/2, -z+1/2'
    '-x, -y, -z'
    'x, -y-1/2, z-1/2'
_cell_length_a     11.8003(18)
_cell_length_b     15.373(2)
_cell_length_c     8.6740(13)
_cell_angle_alpha     90.00
_cell_angle_beta     108.972(7)
_cell_angle_gamma     90.00
_cell_volume     1488.0(4)
_cell_formula_units_Z     2
_cell_measurement_reflns_used     2304
_cell_measurement_theta_min     2.5
_cell_measurement_theta_max     25.1
_cell_measurement_temperature     298(2)
_exptl_crystal_description     Block
_exptl_crystal_colour     blue
_exptl_crystal_size_max     0.20
_exptl_crystal_size_mid     0.20
_exptl_crystal_size_min     0.18
_exptl_crystal_density_diffrn     1.531
_exptl_crystal_density_meas     ?
_exptl_crystal_density_method     'not measured'
_exptl_crystal_F_000     708
_exptl_absorpt_coefficient_mu     1.612
_exptl_absorpt_correction_type     multi-scan
_exptl_absorpt_process_details     '(SADABS; Sheldrick, 1996)'
_exptl_absorpt_correction_T_min     0.7387
_exptl_absorpt_correction_T_max     0.7602
_exptl_special_details
;
;
_diffrn_ambient_temperature     298(2)
_diffrn_radiation_type     MoK\a
_diffrn_radiation_wavelength     0.71073
_diffrn_radiation_source     'fine-focus sealed tube'
_diffrn_radiation_monochromator     graphite
_diffrn_measurement_device_type     'Bruker SMART CCD area-detector'
_diffrn_measurement_method     \w
_diffrn_detector_area_resol_mean     ?
_diffrn_reflns_number     9297
_diffrn_reflns_av_R_equivalents     0.0300
_diffrn_reflns_av_sigmaI/netI     0.0379
_diffrn_reflns_theta_min     1.82
_diffrn_reflns_theta_max     28.46
_diffrn_reflns_theta_full     28.46
_diffrn_measured_fraction_theta_max     0.943
_diffrn_measured_fraction_theta_full     0.943
_diffrn_reflns_limit_h_min     -15
_diffrn_reflns_limit_h_max     15
_diffrn_reflns_limit_k_min     -20
_diffrn_reflns_limit_k_max     19
_diffrn_reflns_limit_l_min     -11
_diffrn_reflns_limit_l_max     10
_diffrn_standards_number     0
_diffrn_standards_interval_count     .
_diffrn_standards_interval_time     .
_diffrn_standards_decay_%     ?
_refine_special_details
;
Refinement of <i>F</i>^2^ against ALL reflections. The weighted <i>R</i>-factor
wR and goodness of fit <i>S</i> are based on <i>F</i>^2^, conventional
<i>R</i>-factors <i>R</i> are based on <i>F</i>, with <i>F</i> set to zero for
negative <i>F</i>^2^. The threshold expression of <i>F</i>^2^ >
\s(<i>F</i>^2^) is used only for calculating <i>R</i>-factors(gt) etc. and is
not relevant to the choice of reflections for refinement. <i>R</i>-factors
based on <i>F</i>^2^ are statistically about twice as large as those based on
<i>F</i>, and <i>R</i>- factors based on ALL data will be even larger.
;
_reflns_number_total     3544
_reflns_number_gt     2496
_reflns_threshold_expression     I>2\s(I)
_refine_ls_structure_factor_coef     Fsqd
_refine_ls_matrix_type     full
_refine_ls_R_factor_all     0.0646
_refine_ls_R_factor_gt     0.0401
_refine_ls_wR_factor_gt     0.0972
_refine_ls_wR_factor_ref     0.1077
_refine_ls_goodness_of_fit_ref     1.046
_refine_ls_restrained_S_all     1.083
_refine_ls_number_reflns     3544
_refine_ls_number_parameters     211
_refine_ls_number_restraints     50
_refine_ls_hydrogen_treatment     constr
_refine_ls_weighting_scheme     calc
_refine_ls_weighting_details
         'calc w=1/[\s^2^(Fo^2^)+(0.0508P)^2^+0.2175P] where P=(Fo^2^+2Fc^2^)/3'
_atom_sites_solution_hydrogens     geom
_atom_sites_solution_primary     direct
_atom_sites_solution_secondary     difmap
_refine_ls_shift/su_max     0.001
_refine_ls_shift/su_mean     0.000
_refine_diff_density_max     0.476
_refine_diff_density_min     -0.413
_refine_ls_extinction_method     none
_refine_ls_extinction_coef     ?
loop_
    _atom_type_symbol
    _atom_type_description
    _atom_type_scat_dispersion_real
    _atom_type_scat_dispersion_imag
    _atom_type_scat_source
    'C' 'C' 0.0033 0.0016
                         'International Tables Vol C Tables 4.2.6.8 and 6.1.1.4'
    'H' 'H' 0.0000 0.0000
                         'International Tables Vol C Tables 4.2.6.8 and 6.1.1.4'
    'Cu' 'Cu' 0.3201 1.2651
                         'International Tables Vol C Tables 4.2.6.8 and 6.1.1.4'
    'N' 'N' 0.0061 0.0033
                         'International Tables Vol C Tables 4.2.6.8 and 6.1.1.4'
    'O' 'O' 0.0106 0.0060
                         'International Tables Vol C Tables 4.2.6.8 and 6.1.1.4'
    'S' 'S' 0.1246 0.1234
                         'International Tables Vol C Tables 4.2.6.8 and 6.1.1.4'
_computing_data_collection     'SMART (Bruker, 1998)'
_computing_cell_refinement     'SAINT (Bruker, 1998)'
_computing_data_reduction     'SAINT (Bruker, 1998)'
_computing_structure_solution     'SHELXS97 (Sheldrick, 2008)'
_computing_structure_refinement     'SHELXL97 (Sheldrick, 2008)'
_computing_molecular_graphics     'SHELXTL (Sheldrick, 2008)'
_computing_publication_material     'SHELXTL (Sheldrick, 2008)'
loop_
    _atom_site_type_symbol
    _atom_site_label
    _atom_site_fract_x
    _atom_site_fract_y
    _atom_site_fract_z
    _atom_site_U_iso_or_equiv
    _atom_site_adp_type
    _atom_site_calc_flag
    _atom_site_refinement_flags
    _atom_site_occupancy
    _atom_site_disorder_assembly
    _atom_site_disorder_group
    Cu Cu1 0.44981(3) 0.09693(2) 0.01842(4) 0.04380(14) Uani d . 1 A .
    S S1 0.77288(9) 0.09042(7) -0.17937(13) 0.0751(3) Uani d . 1 . .
    O O1 0.33324(18) 0.07895(14) -0.1912(2) 0.0557(6) Uani d . 1 . .
    O O2 -0.03088(19) 0.11364(15) -0.6308(3) 0.0612(6) Uani d . 1 . .
    N N1 0.3347(2) 0.14948(17) 0.1093(3) 0.0578(7) Uani d D 1 . .
    N N2 0.5877(3) 0.1033(2) 0.2257(4) 0.0775(10) Uani d D 1 . .
    H H2A 0.6321 0.0548 0.2262 0.093 Uiso calc PR 0.669(9) A 1
    H H2B 0.6324 0.0572 0.2174 0.093 Uiso d PR 0.331(9) A 2
    N N3 0.5707(2) 0.06534(19) -0.0884(3) 0.0608(7) Uani d . 1 . .
    C C1 0.1697(2) 0.15468(16) -0.1467(3) 0.0412(6) Uani d . 1 . .
    C C2 0.2230(2) 0.10933(17) -0.2462(4) 0.0433(7) Uani d . 1 A .
    C C3 0.1564(3) 0.09443(17) -0.4110(4) 0.0447(7) Uani d . 1 . .
    H H3 0.1906 0.0638 -0.4774 0.054 Uiso calc R 1 A .
    C C4 0.0408(2) 0.12515(19) -0.4741(4) 0.0458(7) Uani d . 1 A .
    C C5 -0.0121(3) 0.1713(2) -0.3762(4) 0.0558(8) Uani d . 1 . .
    H H5 -0.0897 0.1925 -0.4201 0.067 Uiso calc R 1 A .
    C C6 0.0507(3) 0.18466(18) -0.2176(4) 0.0516(7) Uani d . 1 A .
    H H6 0.0145 0.2146 -0.1528 0.062 Uiso calc R 1 . .
    C C7 0.0149(3) 0.0685(2) -0.7408(4) 0.0664(9) Uani d . 1 . .
    H H7A 0.0827 0.0993 -0.7513 0.080 Uiso calc R 1 . .
    H H7B -0.0461 0.0646 -0.8454 0.080 Uiso calc R 1 . .
    H H7C 0.0391 0.0110 -0.6998 0.080 Uiso calc R 1 . .
    C C8 0.2262(3) 0.16936(18) 0.0221(4) 0.0516(7) Uani d . 1 A .
    H H8 0.1799 0.1965 0.0768 0.062 Uiso calc R 1 . .
    C C9 0.3506(5) 0.1469(5) 0.2885(6) 0.0633(17) Uani d PDU 0.669(9) A 1
    H H9A 0.3322 0.0889 0.3178 0.076 Uiso calc PR 0.669(9) A 1
    H H9B 0.2951 0.1872 0.3117 0.076 Uiso calc PR 0.669(9) A 1
    C C10 0.4770(5) 0.1705(5) 0.3900(8) 0.068(2) Uani d PDU 0.669(9) A 1
    H H10A 0.4972 0.2259 0.3522 0.082 Uiso calc PR 0.669(9) A 1
    H H10B 0.4798 0.1780 0.5022 0.082 Uiso calc PR 0.669(9) A 1
    C C11 0.5706(8) 0.1048(6) 0.3857(7) 0.080(3) Uani d PDU 0.669(9) A 1
    H H11A 0.6459 0.1191 0.4689 0.096 Uiso calc PR 0.669(9) A 1
    H H11B 0.5462 0.0475 0.4098 0.096 Uiso calc PR 0.669(9) A 1
    C C9A 0.3884(12) 0.1980(8) 0.2722(11) 0.068(4) Uani d PDU 0.331(9) A 2
    H H9AA 0.4489 0.2391 0.2655 0.082 Uiso calc PR 0.331(9) A 2
    H H9AB 0.3265 0.2293 0.3004 0.082 Uiso calc PR 0.331(9) A 2
    C C10A 0.4432(15) 0.1287(10) 0.397(2) 0.086(5) Uani d PDU 0.331(9) A 2
    H H10C 0.3808 0.0888 0.4019 0.103 Uiso calc PR 0.331(9) A 2
    H H10D 0.4758 0.1559 0.5033 0.103 Uiso calc PR 0.331(9) A 2
    C C11A 0.5414(14) 0.0777(10) 0.3617(15) 0.085(6) Uani d PDU 0.331(9) A 2
    H H11C 0.6096 0.0773 0.4613 0.102 Uiso calc PR 0.331(9) A 2
    H H11D 0.5137 0.0181 0.3414 0.102 Uiso calc PR 0.331(9) A 2
    C C12 0.6695(4) 0.1786(3) 0.2263(7) 0.1234(19) Uani d U 1 A .
    H H12A 0.6282 0.2323 0.2276 0.148 Uiso calc R 1 . .
    H H12B 0.6930 0.1762 0.1303 0.148 Uiso calc R 1 . .
    H H12C 0.7394 0.1753 0.3214 0.148 Uiso calc R 1 . .
    C C13 0.6548(3) 0.07722(19) -0.1263(4) 0.0500(7) Uani d . 1 A .
loop_
    _atom_site_aniso_label
    _atom_site_aniso_U_11
    _atom_site_aniso_U_22
    _atom_site_aniso_U_33
    _atom_site_aniso_U_12
    _atom_site_aniso_U_13
    _atom_site_aniso_U_23
    Cu1 0.0406(2) 0.0484(2) 0.0408(2) 0.00958(15) 0.01100(16) -0.00055(14)
    S1 0.0543(5) 0.1109(8) 0.0669(6) -0.0065(5) 0.0290(5) 0.0033(5)
    O1 0.0440(12) 0.0789(15) 0.0409(11) 0.0279(10) 0.0095(9) -0.0046(10)
    O2 0.0424(12) 0.0714(15) 0.0598(15) 0.0034(10) 0.0026(11) -0.0030(11)
    N1 0.0597(16) 0.0727(18) 0.0399(14) 0.0239(14) 0.0149(13) -0.0057(12)
    N2 0.0566(18) 0.093(2) 0.063(2) 0.0254(16) -0.0074(15) -0.0285(16)
    N3 0.0474(15) 0.0776(18) 0.0592(17) 0.0080(14) 0.0195(14) 0.0049(14)
    C1 0.0389(14) 0.0394(14) 0.0484(16) 0.0053(12) 0.0185(13) 0.0028(12)
    C2 0.0404(15) 0.0425(16) 0.0472(17) 0.0080(12) 0.0146(13) 0.0073(12)
    C3 0.0411(15) 0.0495(16) 0.0435(16) 0.0043(12) 0.0140(13) 0.0037(12)
    C4 0.0387(16) 0.0446(15) 0.0500(17) 0.0000(12) 0.0088(14) 0.0074(13)
    C5 0.0328(15) 0.0577(19) 0.073(2) 0.0075(13) 0.0113(16) 0.0021(16)
    C6 0.0410(16) 0.0481(17) 0.070(2) 0.0043(13) 0.0239(16) -0.0047(14)
    C7 0.061(2) 0.079(2) 0.0491(19) -0.0022(18) 0.0044(17) 0.0007(17)
    C8 0.0577(19) 0.0498(17) 0.0539(18) 0.0126(14) 0.0271(16) 0.0011(14)
    C9 0.072(4) 0.075(4) 0.044(3) 0.013(3) 0.021(3) -0.004(3)
    C10 0.080(4) 0.073(4) 0.042(3) 0.010(3) 0.007(3) -0.021(3)
    C11 0.104(5) 0.086(5) 0.030(3) 0.029(4) -0.007(3) -0.017(3)
    C9A 0.070(7) 0.080(7) 0.053(6) 0.028(6) 0.018(5) -0.008(5)
    C10A 0.089(9) 0.106(9) 0.062(7) 0.005(7) 0.024(7) 0.018(7)
    C11A 0.100(9) 0.085(8) 0.038(7) 0.041(7) -0.022(6) -0.032(6)
    C12 0.066(3) 0.138(4) 0.148(4) -0.020(3) 0.010(3) -0.070(3)
    C13 0.0459(17) 0.0568(18) 0.0452(17) 0.0038(14) 0.0118(15) 0.0024(13)
_geom_special_details
;
All esds (except the esd in the dihedral angle between two l.s. planes) are
estimated using the full covariance matrix. The cell esds are taken into
account individually in the estimation of esds in distances, angles and
torsion angles; correlations between esds in cell parameters are only used
when they are defined by crystal symmetry. An approximate (isotropic)
treatment of cell esds is used for estimating esds involving l.s. planes.
;
loop_
    _geom_bond_atom_site_label_1
    _geom_bond_atom_site_label_2
    _geom_bond_site_symmetry_2
    _geom_bond_distance
    _geom_bond_publ_flag
    Cu1 O1 . 1.910(2) y
    Cu1 N1 . 1.953(2) y
    Cu1 N2 . 1.997(3) y
    Cu1 N3 . 1.998(3) y
    Cu1 N3 3_655 2.598(4) y
    S1 C13 . 1.616(3) ?
    O1 C2 . 1.317(3) ?
    O2 C4 . 1.359(3) ?
    O2 C7 . 1.421(4) ?
    N1 C8 . 1.294(4) ?
    N1 C9 . 1.504(5) ?
    N1 C9A . 1.540(8) ?
    N2 C11 . 1.467(6) ?
    N2 C12 . 1.505(5) ?
    N2 C11A . 1.506(9) ?
    N2 H2A . 0.91 ?
    N2 H2B . 0.90 ?
    N3 C13 . 1.157(4) ?
    C1 C2 . 1.407(4) ?
    C1 C6 . 1.415(4) ?
    C1 C8 . 1.416(4) ?
    C2 C3 . 1.408(4) ?
    C3 C4 . 1.378(4) ?
    C3 H3 . 0.93 ?
    C4 C5 . 1.399(4) ?
    C5 C6 . 1.350(4) ?
    C5 H5 . 0.93 ?
    C6 H6 . 0.93 ?
    C7 H7A . 0.96 ?
    C7 H7B . 0.96 ?
    C7 H7C . 0.96 ?
    C8 H8 . 0.93 ?
    C9 C10 . 1.509(6) ?
    C9 H9A . 0.97 ?
    C9 H9B . 0.97 ?
    C10 C11 . 1.506(6) ?
    C10 H10A . 0.97 ?
    C10 H10B . 0.97 ?
    C11 H11A . 0.97 ?
    C11 H11B . 0.97 ?
    C9A C10A . 1.507(8) ?
    C9A H9AA . 0.97 ?
    C9A H9AB . 0.97 ?
    C10A C11A . 1.510(8) ?
    C10A H10C . 0.97 ?
    C10A H10D . 0.97 ?
    C11A H11C . 0.97 ?
    C11A H11D . 0.97 ?
    C12 H12A . 0.96 ?
    C12 H12B . 0.96 ?
    C12 H12C . 0.96 ?
loop_
    _geom_angle_atom_site_label_1
    _geom_angle_atom_site_label_2
    _geom_angle_atom_site_label_3
    _geom_angle_site_symmetry_1
    _geom_angle_site_symmetry_3
    _geom_angle
    _geom_angle_publ_flag
    O1 Cu1 N1 . . 93.67(10) ?
    O1 Cu1 N2 . . 171.12(10) ?
    N1 Cu1 N2 . . 94.96(12) ?
    O1 Cu1 N3 . . 85.70(10) ?
    N1 Cu1 N3 . . 169.45(12) ?
    N2 Cu1 N3 . . 86.20(12) ?
    N3 Cu1 N1 3_655 . 99.91(15) ?
    N3 Cu1 N2 3_655 . 87.06(15) ?
    N3 Cu1 N3 3_655 . 90.57(15) ?
    N3 Cu1 O1 3_655 . 89.50(15) ?
    C2 O1 Cu1 . . 127.91(18) ?
    C4 O2 C7 . . 119.1(2) ?
    C8 N1 C9 . . 112.2(3) ?
    C8 N1 C9A . . 117.1(5) ?
    C8 N1 Cu1 . . 123.2(2) ?
    C9 N1 Cu1 . . 122.4(3) ?
    C9A N1 Cu1 . . 116.0(5) ?
    C11 N2 C12 . . 105.7(5) ?
    C12 N2 C11A . . 126.4(7) ?
    C11 N2 Cu1 . . 122.0(4) ?
    C12 N2 Cu1 . . 112.0(3) ?
    C11A N2 Cu1 . . 107.2(7) ?
    C11 N2 H2A . . 105.3 ?
    C12 N2 H2A . . 105.3 ?
    C11A N2 H2A . . 97.8 ?
    Cu1 N2 H2A . . 105.3 ?
    C11 N2 H2B . . 110.6 ?
    C12 N2 H2B . . 102.4 ?
    C11A N2 H2B . . 103.1 ?
    Cu1 N2 H2B . . 102.5 ?
    C13 N3 Cu1 . . 154.3(3) ?
    C2 C1 C6 . . 118.3(3) ?
    C2 C1 C8 . . 124.0(3) ?
    C6 C1 C8 . . 117.7(3) ?
    O1 C2 C1 . . 122.6(3) ?
    O1 C2 C3 . . 118.0(3) ?
    C1 C2 C3 . . 119.3(3) ?
    C4 C3 C2 . . 120.1(3) ?
    C4 C3 H3 . . 120.0 ?
    C2 C3 H3 . . 120.0 ?
    O2 C4 C3 . . 124.5(3) ?
    O2 C4 C5 . . 114.7(2) ?
    C3 C4 C5 . . 120.8(3) ?
    C6 C5 C4 . . 119.4(3) ?
    C6 C5 H5 . . 120.3 ?
    C4 C5 H5 . . 120.3 ?
    C5 C6 C1 . . 122.1(3) ?
    C5 C6 H6 . . 118.9 ?
    C1 C6 H6 . . 118.9 ?
    O2 C7 H7A . . 109.5 ?
    O2 C7 H7B . . 109.5 ?
    H7A C7 H7B . . 109.5 ?
    O2 C7 H7C . . 109.5 ?
    H7A C7 H7C . . 109.5 ?
    H7B C7 H7C . . 109.5 ?
    N1 C8 C1 . . 127.6(3) ?
    N1 C8 H8 . . 116.2 ?
    C1 C8 H8 . . 116.2 ?
    N1 C9 C10 . . 111.3(5) ?
    N1 C9 H9A . . 109.4 ?
    C10 C9 H9A . . 109.4 ?
    N1 C9 H9B . . 109.4 ?
    C10 C9 H9B . . 109.4 ?
    H9A C9 H9B . . 108.0 ?
    C11 C10 C9 . . 114.7(6) ?
    C11 C10 H10A . . 108.6 ?
    C9 C10 H10A . . 108.6 ?
    C11 C10 H10B . . 108.6 ?
    C9 C10 H10B . . 108.6 ?
    H10A C10 H10B . . 107.6 ?
    N2 C11 C10 . . 111.2(5) ?
    N2 C11 H11A . . 109.4 ?
    C10 C11 H11A . . 109.4 ?
    N2 C11 H11B . . 109.4 ?
    C10 C11 H11B . . 109.4 ?
    H11A C11 H11B . . 108.0 ?
    C10A C9A N1 . . 105.7(11) ?
    C10A C9A H9AA . . 110.6 ?
    N1 C9A H9AA . . 110.6 ?
    C10A C9A H9AB . . 110.6 ?
    N1 C9A H9AB . . 110.6 ?
    H9AA C9A H9AB . . 108.7 ?
    C9A C10A C11A . . 113.5(12) ?
    C9A C10A H10C . . 108.9 ?
    C11A C10A H10C . . 108.9 ?
    C9A C10A H10D . . 108.9 ?
    C11A C10A H10D . . 108.9 ?
    H10C C10A H10D . . 107.7 ?
    N2 C11A C10A . . 121.4(11) ?
    N2 C11A H11C . . 107.0 ?
    C10A C11A H11C . . 107.0 ?
    N2 C11A H11D . . 107.0 ?
    C10A C11A H11D . . 107.0 ?
    H11C C11A H11D . . 106.7 ?
    N2 C12 H12A . . 109.5 ?
    N2 C12 H12B . . 109.5 ?
    H12A C12 H12B . . 109.5 ?
    N2 C12 H12C . . 109.5 ?
    H12A C12 H12C . . 109.5 ?
    H12B C12 H12C . . 109.5 ?
    N3 C13 S1 . . 178.1(3) ?
loop_
    _geom_torsion_atom_site_label_1
    _geom_torsion_atom_site_label_2
    _geom_torsion_atom_site_label_3
    _geom_torsion_atom_site_label_4
    _geom_torsion_site_symmetry_1
    _geom_torsion_site_symmetry_2
    _geom_torsion_site_symmetry_3
    _geom_torsion_site_symmetry_4
    _geom_torsion
    _geom_torsion_publ_flag
    N1 Cu1 O1 C2 . . . . 10.5(3) ?
    N3 Cu1 O1 C2 . . . . -159.0(3) ?
    O1 Cu1 N1 C8 . . . . -8.2(3) ?
    N2 Cu1 N1 C8 . . . . 173.9(3) ?
    N3 Cu1 N1 C8 . . . . 78.0(7) ?
    O1 Cu1 N1 C9 . . . . 153.7(4) ?
    N2 Cu1 N1 C9 . . . . -24.2(4) ?
    N3 Cu1 N1 C9 . . . . -120.1(6) ?
    O1 Cu1 N1 C9A . . . . -165.8(6) ?
    N2 Cu1 N1 C9A . . . . 16.3(6) ?
    N3 Cu1 N1 C9A . . . . -79.5(8) ?
    N1 Cu1 N2 C11 . . . . 25.6(5) ?
    N3 Cu1 N2 C11 . . . . -164.9(5) ?
    N1 Cu1 N2 C12 . . . . -101.1(3) ?
    N3 Cu1 N2 C12 . . . . 68.4(3) ?
    N1 Cu1 N2 C11A . . . . 41.7(6) ?
    N3 Cu1 N2 C11A . . . . -148.9(6) ?
    O1 Cu1 N3 C13 . . . . 123.7(6) ?
    N1 Cu1 N3 C13 . . . . 36.7(10) ?
    N2 Cu1 N3 C13 . . . . -60.0(6) ?
    Cu1 O1 C2 C1 . . . . -6.7(4) ?
    Cu1 O1 C2 C3 . . . . 174.05(19) ?
    C6 C1 C2 O1 . . . . -180.0(2) ?
    C8 C1 C2 O1 . . . . -2.5(4) ?
    C6 C1 C2 C3 . . . . -0.8(4) ?
    C8 C1 C2 C3 . . . . 176.7(3) ?
    O1 C2 C3 C4 . . . . -179.9(2) ?
    C1 C2 C3 C4 . . . . 0.9(4) ?
    C7 O2 C4 C3 . . . . -1.2(4) ?
    C7 O2 C4 C5 . . . . 179.3(3) ?
    C2 C3 C4 O2 . . . . -179.5(3) ?
    C2 C3 C4 C5 . . . . 0.0(4) ?
    O2 C4 C5 C6 . . . . 178.6(3) ?
    C3 C4 C5 C6 . . . . -0.9(4) ?
    C4 C5 C6 C1 . . . . 1.0(5) ?
    C2 C1 C6 C5 . . . . -0.2(4) ?
    C8 C1 C6 C5 . . . . -177.8(3) ?
    C9 N1 C8 C1 . . . . -160.8(4) ?
    C9A N1 C8 C1 . . . . 160.1(7) ?
    Cu1 N1 C8 C1 . . . . 2.8(5) ?
    C2 C1 C8 N1 . . . . 4.5(5) ?
    C6 C1 C8 N1 . . . . -178.0(3) ?
    C8 N1 C9 C10 . . . . -150.3(5) ?
    C9A N1 C9 C10 . . . . -44.3(8) ?
    Cu1 N1 C9 C10 . . . . 46.0(7) ?
    N1 C9 C10 C11 . . . . -68.3(9) ?
    C12 N2 C11 C10 . . . . 81.1(7) ?
    C11A N2 C11 C10 . . . . -97(2) ?
    Cu1 N2 C11 C10 . . . . -48.3(8) ?
    C9 C10 C11 N2 . . . . 69.8(9) ?
    C8 N1 C9A C10A . . . . 132.2(9) ?
    C9 N1 C9A C10A . . . . 41.3(8) ?
    Cu1 N1 C9A C10A . . . . -68.8(12) ?
    N1 C9A C10A C11A . . . . 60.8(18) ?
    C11 N2 C11A C10A . . . . 78(2) ?
    C12 N2 C11A C10A . . . . 75.1(16) ?
    Cu1 N2 C11A C10A . . . . -60.6(15) ?
    C9A C10A C11A N2 . . . . 7(2) ?
loop_
    _geom_hbond_atom_site_label_D
    _geom_hbond_atom_site_label_H
    _geom_hbond_atom_site_label_A
    _geom_hbond_site_symmetry_A
    _geom_hbond_distance_DH
    _geom_hbond_distance_HA
    _geom_hbond_distance_DA
    _geom_hbond_angle_DHA
    N2 H2A O1 3_655 0.91 2.14 2.999(3) 157
