# Supplementary material for: Di-μ-thio­cyanato-κ4 N:N-bis­({5-meth­oxy-2-[3-(methyl­amino)propyl­imino­meth­yl]phenolato-κ3 O 1,N,N′}copper(II))
Source: Acta Crystallogr Sect E Struct Rep Online. 2010 Apr 30;66(Pt 5):m601–2. doi: 10.1107/S1600536810015564 (PMC2979178; doi:10.1107/S1600536810015564)
Supplement: Supplementary file 2 [file e-66-0m601-Isup2.hkl]

# 
# h,k,l, Fc-squared, Fo-squared, sigma(Fo-squared) and status flag 
# 
data_I
_shelx_title ' I         P 21/c       R' 
_shelx_refln_list_code          4 
_shelx_F_calc_maximum      287.01 
_exptl_crystal_F_000       708.00 
_reflns_d_resolution_high  0.7458 
 
loop_ 
 _symmetry_equiv_pos_as_xyz 
 'x, y, z' 
 '-x, y+1/2, -z+1/2' 
 '-x, -y, -z' 
 'x, -y-1/2, z-1/2' 
 
_cell_length_a    11.8003 
_cell_length_b    15.3730 
_cell_length_c     8.6740 
_cell_angle_alpha  90.000 
_cell_angle_beta  108.972 
_cell_angle_gamma  90.000 
 
_shelx_F_squared_multiplier     1.000 
 
loop_ 
 _refln_index_h 
 _refln_index_k 
 _refln_index_l 
 _refln_F_squared_calc 
 _refln_F_squared_meas 
 _refln_F_squared_sigma 
 _refln_observed_status 
   1   0   0    12257.14    12449.08    192.89 o 
   2   0   0     8993.46     8702.47    383.42 o 
   3   0   0      710.88      785.74     22.04 o 
   4   0   0     4833.53     4804.47     62.84 o 
   5   0   0     6189.93     6346.32     81.75 o 
   6   0   0       84.45      102.35      8.30 o 
   7   0   0      134.65      157.50     10.85 o 
   8   0   0     2418.18     2327.92     44.75 o 
   9   0   0     5165.83     5115.65     78.91 o 
  10   0   0     2684.28     2748.53     80.31 o 
  11   0   0        5.08       -6.30     10.24 o 
  12   0   0       70.98       70.07     18.11 o 
  13   0   0      104.69      108.65     22.83 o 
  14   0   0        7.95        0.00     14.17 o 
   1   1   0     3156.50     3275.35     58.43 o 
   2   1   0       40.81       43.66      2.51 o 
   3   1   0     1812.13     1844.68     36.48 o 
   4   1   0     1413.82     1413.63     35.34 o 
   5   1   0      376.86      337.11     11.36 o 
   6   1   0     1129.71      919.93     25.47 o 
   7   1   0     2386.53     2372.71     30.70 o 
   8   1   0      366.47      357.83     15.45 o 
   9   1   0      127.62      146.57     10.38 o 
  10   1   0      170.89      163.61     22.83 o 
  11   1   0      101.01       76.00     19.29 o 
  12   1   0        6.30        7.17     10.63 o 
  13   1   0       86.25       63.85     13.63 o 
  14   1   0       17.06       16.61     11.32 o 
   0   2   0     3953.25     4340.49     69.28 o 
   1   2   0     2920.97     3192.58     54.32 o 
   2   2   0      457.53      447.86      6.97 o 
   3   2   0      675.15      660.51      8.65 o 
   4   2   0       67.15       61.09      4.22 o 
   5   2   0      328.43      308.65      7.23 o 
   6   2   0      389.56      401.42      8.91 o 
   7   2   0      282.48      300.76     15.04 o 
   8   2   0      304.30      278.69     10.49 o 
   9   2   0      707.45      694.91     34.03 o 
  10   2   0      171.06      157.35     14.47 o 
  11   2   0        9.19       11.89      8.06 o 
  12   2   0       13.16       11.43      8.62 o 
  13   2   0        5.80        0.52     10.63 o 
  14   2   0        3.60        8.25     10.53 o 
   1   3   0      106.53       84.17      2.93 o 
   2   3   0      363.12      307.43      5.55 o 
   3   3   0     2569.02     2621.12     20.79 o 
   4   3   0      809.59      838.47     11.73 o 
   5   3   0       80.33       53.35      3.43 o 
   6   3   0     5660.46     5290.89     45.06 o 
   7   3   0     4316.27     4308.39     41.59 o 
   8   3   0      503.85      540.02     14.04 o 
   9   3   0      152.20      177.85     17.24 o 
  10   3   0      121.12      147.38     17.32 o 
  11   3   0       91.36       79.31     12.66 o 
  12   3   0      170.26      211.09     18.35 o 
  13   3   0       78.73       96.46     15.30 o 
  14   3   0      115.35      140.79     18.90 o 
   0   4   0    82377.07    78563.21    798.91 o 
   1   4   0     3423.81     3400.09     34.81 o 
   2   4   0     1669.91     1599.60     20.11 o 
   3   4   0      203.00      151.72      4.04 o 
   4   4   0     1421.47     1526.66     16.95 o 
   5   4   0     1568.58     1574.10     18.47 o 
   6   4   0        8.70        3.71      2.38 o 
   7   4   0       91.04      104.04      7.02 o 
   8   4   0      834.44      798.71     17.49 o 
   9   4   0     1589.54     1651.56     33.14 o 
  10   4   0     1160.10     1112.53     38.43 o 
  11   4   0       11.94       12.01     13.38 o 
  12   4   0       95.90      105.73     15.00 o 
  13   4   0       62.28       65.30     20.47 o 
  14   4   0       21.61       48.62     13.56 o 
   1   5   0     2746.95     2800.04     32.38 o 
   2   5   0       28.44       39.98      4.94 o 
   3   5   0        1.02        0.98      1.31 o 
   4   5   0      508.32      604.15      9.12 o 
   5   5   0        9.92       13.77      2.49 o 
   6   5   0      176.74      202.33      7.01 o 
   7   5   0        1.43       -2.39      2.39 o 
   8   5   0      267.80      274.44     19.56 o 
   9   5   0       13.80       16.12      6.59 o 
  10   5   0       15.95       20.48      7.24 o 
  11   5   0       38.15       21.10      9.73 o 
  12   5   0       25.45       27.51     15.75 o 
  13   5   0       12.48       17.87     10.59 o 
  14   5   0        8.47       -0.79     11.13 o 
   0   6   0    14475.56    14353.25    155.69 o 
   1   6   0     7744.86     7929.13     64.99 o 
   2   6   0     1610.62     1640.28     29.95 o 
   3   6   0     1836.49     1778.49     18.70 o 
   4   6   0      274.89      262.16      6.18 o 
   5   6   0      632.47      613.39     10.19 o 
   6   6   0     1216.63     1159.99     22.39 o 
   7   6   0      598.50      559.97     12.23 o 
   8   6   0      843.69      842.16     22.52 o 
   9   6   0     1939.43     1883.84     64.90 o 
  10   6   0      724.40      708.77     33.17 o 
  11   6   0       48.32       55.66     11.88 o 
  12   6   0       93.23       97.12     18.90 o 
  13   6   0       39.43       37.98     13.00 o 
  14   6   0        4.23        4.05     11.40 o 
   1   7   0        5.16       11.63      2.62 o 
   2   7   0     1139.85     1049.48     13.20 o 
   3   7   0     1941.03     1935.46     25.06 o 
   4   7   0     1547.53     1648.48     21.40 o 
   5   7   0      529.38      541.36      9.91 o 
   6   7   0     3531.70     3451.20     37.91 o 
   7   7   0     1389.61     1416.54     20.56 o 
   8   7   0      396.26      385.47     15.81 o 
   9   7   0       70.40       78.91     10.54 o 
  10   7   0       20.68       21.92      7.84 o 
  11   7   0       31.44       41.82     10.76 o 
  12   7   0      137.32      168.54     17.93 o 
  13   7   0       79.99       57.47     22.04 o 
  14   7   0       92.43      121.25     28.34 o 
   0   8   0      427.19      382.82     13.33 o 
   1   8   0        3.02        2.16      1.80 o 
   2   8   0      116.39      119.85      5.08 o 
   3   8   0      227.04      216.41      6.28 o 
   4   8   0       24.30       26.85      3.32 o 
   5   8   0        2.88        2.14      2.35 o 
   6   8   0       40.51       42.83      4.12 o 
   7   8   0        4.00        5.30      3.41 o 
   8   8   0        0.15        0.05      4.63 o 
   9   8   0       50.05       49.82      8.55 o 
  10   8   0       14.88        6.50      6.90 o 
  11   8   0        1.00        0.79     12.60 o 
  12   8   0       72.89       58.26     21.26 o 
  13   8   0        5.47      -12.60     14.17 o 
   1   9   0       64.81       67.13      4.04 o 
   2   9   0      155.91      143.15      9.73 o 
   3   9   0     1399.60     1413.65     17.90 o 
   4   9   0      522.04      531.73     10.84 o 
   5   9   0      546.62      614.64     12.86 o 
   6   9   0      893.40      921.58     16.57 o 
   7   9   0      355.62      322.12     11.57 o 
   8   9   0        0.96        1.76      7.17 o 
   9   9   0       11.54       14.43      9.17 o 
  10   9   0       19.81       35.07     16.14 o 
  11   9   0       12.42       37.79     18.90 o 
  12   9   0       42.19       62.99     22.04 o 
  13   9   0       53.32       29.92     20.47 o 
   0  10   0     5049.11     4948.83     69.83 o 
   1  10   0     1553.01     1438.76     25.42 o 
   2  10   0     1280.65     1239.04     23.73 o 
   3  10   0      995.39      977.90     31.35 o 
   4  10   0      468.74      435.97     12.29 o 
   5  10   0      122.54      128.64      7.56 o 
   6  10   0      622.91      620.76     20.36 o 
   7  10   0      123.46      128.96      9.93 o 
   8  10   0      263.19      319.97     23.62 o 
   9  10   0      477.61      475.90     25.33 o 
  10  10   0      435.46      410.80     26.15 o 
  11  10   0       43.11       37.00     18.90 o 
  12  10   0      146.50      158.25     29.13 o 
  13  10   0       56.61       63.77     24.41 o 
   1  11   0        4.52       10.45      5.06 o 
   2  11   0       42.26       30.10      8.12 o 
   3  11   0      139.26      132.79      8.91 o 
   4  11   0      262.71      287.09     10.74 o 
   5  11   0      470.30      496.87     14.20 o 
   6  11   0      175.71      170.78      8.44 o 
   7  11   0       37.14       30.11      6.95 o 
   8  11   0      111.57      126.68     18.11 o 
   9  11   0       34.42       46.45     13.33 o 
  10  11   0        7.62        1.12     10.53 o 
  11  11   0        3.08       -7.51     10.76 o 
  12  11   0        0.03      -14.17     17.32 o 
   0  12   0     2165.02     2158.97     47.63 o 
   1  12   0      592.74      531.00     16.62 o 
   2  12   0        1.13       -3.81      3.81 o 
   3  12   0      152.11      160.78     12.58 o 
   4  12   0        8.53       11.92      5.42 o 
   5  12   0       65.14       84.44      9.03 o 
   6  12   0        3.14        1.92      4.65 o 
   7  12   0       28.54       28.64      7.72 o 
   8  12   0       83.69      100.88     18.50 o 
   9  12   0      367.90      399.96     25.33 o 
  10  12   0       98.78       95.56     17.15 o 
  11  12   0       40.08       30.81     14.68 o 
  12  12   0        8.44       -0.79     18.11 o 
   1  13   0       90.98      113.88     11.20 o 
   2  13   0      193.67      230.48     12.94 o 
   3  13   0      607.04      604.06     26.68 o 
   4  13   0     1094.95     1181.77     32.29 o 
   5  13   0      415.12      421.44     17.03 o 
   6  13   0      536.46      566.55     17.26 o 
   7  13   0      220.38      243.24     18.27 o 
   8  13   0      149.47      127.55     24.41 o 
   9  13   0       26.27       28.34     17.32 o 
  10  13   0       26.24       12.60     18.11 o 
  11  13   0       36.91       52.75     24.41 o 
   0  14   0      496.51      568.44     33.85 o 
   1  14   0       63.35       71.04      8.88 o 
   2  14   0      298.87      293.53     22.12 o 
   3  14   0      228.76      218.58     13.17 o 
   4  14   0      285.18      255.34     14.42 o 
   5  14   0       18.12       17.57      6.93 o 
   6  14   0       82.43       86.89     10.71 o 
   7  14   0        6.96        5.97      9.27 o 
   8  14   0        5.79       14.96     15.75 o 
   9  14   0       25.19       57.47     21.26 o 
  10  14   0       38.85       44.09     22.83 o 
   1  15   0       10.07        2.58      8.06 o 
   2  15   0       63.71       86.84     10.15 o 
   3  15   0      103.38      105.26     14.72 o 
   4  15   0       40.70       38.13     10.87 o 
   5  15   0       44.01       29.39      8.08 o 
   6  15   0       57.67       67.25     12.66 o 
   7  15   0       30.64       28.57     11.16 o 
   8  15   0       15.94       20.47     17.32 o 
   9  15   0        7.85       13.38     18.11 o 
   0  16   0      418.65      423.58     33.07 o 
   1  16   0      428.88      433.70     29.92 o 
   2  16   0       11.75       25.65      9.97 o 
   3  16   0      347.81      413.93     23.06 o 
   4  16   0        0.58       -6.06      6.26 o 
   5  16   0       10.34       13.06      7.82 o 
   6  16   0        2.38       13.21      9.84 o 
   7  16   0       53.49       38.76     21.65 o 
   8  16   0       71.01       47.24     22.04 o 
   1  17   0       58.36       58.52     13.00 o 
   2  17   0       33.47       33.89     15.75 o 
   3  17   0       21.42       17.34      9.97 o 
   4  17   0      319.15      325.98     18.26 o 
   5  17   0       25.64       14.90     12.99 o 
   6  17   0       96.50      111.37     22.44 o 
   0  18   0        5.22       -4.72     14.17 o 
   1  18   0        5.44        9.81     10.29 o 
   2  18   0        1.56       -6.85      9.42 o 
   3  18   0       10.34       11.35     10.53 o 
   4  18   0       45.94       25.98     12.25 o 
   6  18   0        0.14        3.94     14.96 o 
   1  19   0        9.51       -3.47     12.60 o 
   2  19   0       39.90       35.43     18.11 o 
   3  19   0      113.67      139.36     25.98 o 
   4  19   0       54.88       79.52     22.04 o 
 -15   1   1        2.82       10.24     10.97 o 
 -14   1   1       32.21       43.76     13.38 o 
 -13   1   1       16.66       12.33      9.64 o 
 -12   1   1       52.95       68.22     12.44 o 
 -11   1   1      361.93      381.46     21.16 o 
 -10   1   1      480.58      528.32     16.13 o 
  -9   1   1     3477.88     3542.18     50.91 o 
  -8   1   1     3892.98     3647.80     51.02 o 
  -7   1   1        8.78       14.15      3.72 o 
  -6   1   1      849.06      886.66     16.44 o 
  -5   1   1      741.71      804.96     14.25 o 
  -4   1   1       78.06       91.91      5.91 o 
  -3   1   1     4956.15     4975.48     64.32 o 
  -2   1   1      171.77      236.86     47.63 o 
  -1   1   1    17266.06    17567.71    212.36 o 
   0   1   1    10336.17    10654.32    143.29 o 
   1   1   1    16889.38    17243.97    331.07 o 
   2   1   1       16.72       18.64      1.28 o 
   3   1   1      212.88      204.87      5.29 o 
   4   1   1      440.69      387.43      8.04 o 
   5   1   1      323.94      339.93      8.55 o 
   6   1   1      781.95      749.29     14.29 o 
   7   1   1      523.56      496.62     13.84 o 
   8   1   1      172.95      128.30     15.35 o 
   9   1   1     1300.71     1238.37     56.69 o 
  10   1   1      771.78      771.79     41.33 o 
  11   1   1      182.22      155.69     15.56 o 
  12   1   1       85.13       76.11     13.63 o 
  13   1   1      110.94      132.26     16.97 o 
  14   1   1       18.76        6.14     11.40 o 
 -15   2   1      207.31      242.33     22.83 o 
 -14   2   1      304.09      298.86     22.83 o 
 -13   2   1        2.51       -0.39      8.35 o 
 -12   2   1      393.52      367.99     22.83 o 
 -11   2   1      243.12      272.33     15.60 o 
 -10   2   1       24.61       20.17      5.91 o 
  -9   2   1      408.24      403.00     21.14 o 
  -8   2   1      383.75      426.83     12.96 o 
  -7   2   1      577.12      543.22     13.56 o 
  -6   2   1     3627.61     3547.87     39.35 o 
  -5   2   1     6535.02     6231.28     72.05 o 
  -4   2   1      756.57      612.18     22.84 o 
  -3   2   1      147.98      142.20      4.63 o 
  -2   2   1    23725.19    23970.00    306.71 o 
  -1   2   1     9319.20     9580.07    151.17 o 
   0   2   1        9.10       35.91      2.86 o 
   1   2   1     1665.81     1637.18     38.75 o 
   2   2   1     1382.37     1516.16     14.11 o 
   3   2   1    10216.08    10073.75     80.09 o 
   4   2   1     4965.19     4638.24     42.16 o 
   5   2   1     1979.40     1782.47     21.95 o 
   6   2   1     2141.19     2113.70     26.21 o 
   7   2   1     5208.46     5228.70     63.02 o 
   8   2   1      791.97      790.27     20.71 o 
   9   2   1       12.27       20.73      8.30 o 
  10   2   1       27.59       22.57     17.32 o 
  11   2   1       32.25       13.44      8.30 o 
  12   2   1      123.71      116.47     40.55 o 
  13   2   1      145.51      128.86     23.62 o 
  14   2   1       51.61       46.77     13.88 o 
 -15   3   1        7.45       25.63     17.32 o 
 -14   3   1        0.17        7.57     17.71 o 
 -13   3   1       46.56       49.16     12.52 o 
 -12   3   1        0.80       -5.03      7.17 o 
 -11   3   1       65.54       64.17      9.34 o 
 -10   3   1       99.98      115.90     10.44 o 
  -9   3   1      232.77      248.51     13.41 o 
  -8   3   1      823.52      744.97     16.86 o 
  -7   3   1      304.49      357.81     10.89 o 
  -6   3   1      361.81      380.59     12.79 o 
  -5   3   1      216.64      214.18      9.77 o 
  -4   3   1       90.00      101.59      5.28 o 
  -3   3   1     2013.49     2061.60     16.00 o 
  -2   3   1     7454.03     7735.28     61.55 o 
  -1   3   1     2438.45     2601.22     39.92 o 
   0   3   1      225.53      257.79      6.05 o 
   1   3   1      280.62      283.34      6.33 o 
   2   3   1      411.13      417.88      8.69 o 
   3   3   1      265.08      302.17      5.99 o 
   4   3   1       12.17       29.47      5.23 o 
   5   3   1       26.09       37.14      3.10 o 
   6   3   1       74.68       81.12      4.69 o 
   7   3   1        1.89        6.19      3.57 o 
   8   3   1       22.20        9.43      4.96 o 
   9   3   1       49.76       46.35      9.73 o 
  10   3   1       46.39       53.53     10.85 o 
  11   3   1        3.12        5.00      8.06 o 
  12   3   1        9.49       23.13     10.29 o 
  13   3   1       21.78       23.37     11.40 o 
  14   3   1        9.93        7.22     11.40 o 
 -15   4   1      103.33       91.98     22.83 o 
 -14   4   1       52.37       68.64     18.11 o 
 -13   4   1       49.47       32.30     13.38 o 
 -12   4   1      182.33      189.13     18.11 o 
 -11   4   1      167.97      161.32     12.86 o 
 -10   4   1      118.24      132.88     11.09 o 
  -9   4   1      667.73      675.27     21.86 o 
  -8   4   1       96.63       95.51     13.37 o 
  -7   4   1       40.53       41.59      4.86 o 
  -6   4   1     2448.86     2283.37     24.26 o 
  -5   4   1      765.87      682.74     10.82 o 
  -4   4   1     2328.40     2266.41     22.31 o 
  -3   4   1     3238.60     3128.29     36.03 o 
  -2   4   1    26381.54    26056.56    316.56 o 
  -1   4   1    12312.79    13059.33    139.47 o 
   0   4   1     1595.55     1593.11     30.16 o 
   1   4   1     1090.78     1076.18     13.17 o 
   2   4   1     2334.02     2535.39     29.07 o 
   3   4   1     2393.28     2159.63     20.74 o 
   4   4   1       95.60       79.32      3.92 o 
   5   4   1     2818.57     2826.75     27.54 o 
   6   4   1     2906.02     2939.62     29.69 o 
   7   4   1     2972.72     2922.73     35.83 o 
   8   4   1      231.18      207.14     11.89 o 
   9   4   1      196.19      194.42     23.23 o 
  10   4   1        1.28       -0.79      7.24 o 
  11   4   1       79.53       63.47     12.44 o 
  12   4   1       16.70       25.63     10.97 o 
  13   4   1       75.74       77.93     15.30 o 
  14   4   1        5.32       24.96     13.00 o 
 -14   5   1        2.49        5.83     11.09 o 
 -13   5   1       26.52       37.89     17.32 o 
 -12   5   1      211.44      237.68     19.39 o 
 -11   5   1      388.74      435.57     19.28 o 
 -10   5   1      429.30      460.13     40.53 o 
  -9   5   1     2499.86     2522.83     45.34 o 
  -8   5   1     2268.89     2197.89     60.80 o 
  -7   5   1      351.33      339.49     10.88 o 
  -6   5   1      570.82      543.49     15.30 o 
  -5   5   1      132.73      131.53      5.22 o 
  -4   5   1      710.12      685.97      9.89 o 
  -3   5   1     4936.57     4637.86     39.59 o 
  -2   5   1     3925.73     4177.70     48.47 o 
  -1   5   1    11792.94    12754.20    179.18 o 
   0   5   1     5716.57     5549.23     54.62 o 
   1   5   1    14332.84    14299.28    100.86 o 
   2   5   1     1602.20     1606.82     16.73 o 
   3   5   1      307.58      315.14     10.97 o 
   4   5   1      401.05      338.00      6.70 o 
   5   5   1      369.44      383.28      8.74 o 
   6   5   1      410.77      407.56     10.42 o 
   7   5   1      382.95      370.93     18.30 o 
   8   5   1       76.76       91.27      8.91 o 
   9   5   1     1501.30     1440.33     61.02 o 
  10   5   1      398.04      421.59     23.23 o 
  11   5   1      576.16      608.73     28.11 o 
  12   5   1       56.31       65.75     14.17 o 
  13   5   1      177.53      206.54     21.07 o 
 -14   6   1       47.12       56.69     23.62 o 
 -13   6   1        1.33        3.31      9.64 o 
 -12   6   1       71.86       92.76     20.86 o 
 -11   6   1        3.06        4.61      6.83 o 
 -10   6   1        0.22        4.76      5.87 o 
  -9   6   1       30.65       39.18      6.40 o 
  -8   6   1        5.41       11.58      4.43 o 
  -7   6   1      203.71      182.82      7.15 o 
  -6   6   1      808.75      787.65     14.05 o 
  -5   6   1      812.78      785.30     11.68 o 
  -4   6   1      459.23      447.27      8.14 o 
  -3   6   1       61.86       37.67      2.94 o 
  -2   6   1     5578.80     5694.89     49.76 o 
  -1   6   1      690.07      691.29     16.51 o 
   0   6   1      199.12      220.61      7.36 o 
   1   6   1       10.94       13.90      1.93 o 
   2   6   1        9.80       10.61      2.16 o 
   3   6   1     2901.62     3081.32     28.45 o 
   4   6   1     1486.46     1491.88     18.07 o 
   5   6   1      340.98      272.90     10.36 o 
   6   6   1      754.81      757.97     13.45 o 
   7   6   1      914.82      903.63     18.50 o 
   8   6   1      572.45      589.42     19.23 o 
   9   6   1       17.27       19.35      8.51 o 
  10   6   1        3.60        4.05      8.27 o 
  11   6   1        2.49        0.73      8.30 o 
  12   6   1       27.87       37.79     12.80 o 
  13   6   1       45.12       55.79     18.90 o 
 -14   7   1       41.00       29.13     22.04 o 
 -13   7   1       16.30       -1.57     14.96 o 
 -12   7   1       41.06       48.81     20.47 o 
 -11   7   1       50.84       53.66     20.08 o 
 -10   7   1      129.70      126.90     11.57 o 
  -9   7   1      484.51      500.10     15.47 o 
  -8   7   1      173.26      214.03     11.48 o 
  -7   7   1        9.87       11.58      3.41 o 
  -6   7   1       55.21       45.50      4.29 o 
  -5   7   1      943.25      971.69     15.34 o 
  -4   7   1      134.30      151.28      6.55 o 
  -3   7   1       20.07       10.24      2.35 o 
  -2   7   1     3664.91     3710.59     36.70 o 
  -1   7   1      632.27      678.67     16.14 o 
   0   7   1     2700.53     2659.31     33.13 o 
   1   7   1     1612.62     1594.78     17.16 o 
   2   7   1      443.79      466.51     12.32 o 
   3   7   1      143.10      164.31      8.64 o 
   4   7   1     1223.44     1287.20     16.97 o 
   5   7   1       60.70       65.62      4.22 o 
   6   7   1      633.71      636.21     16.14 o 
   7   7   1      305.48      319.30     11.47 o 
   8   7   1      318.65      300.96     14.63 o 
   9   7   1      264.80      272.35     15.27 o 
  10   7   1      192.64      223.68     53.54 o 
  11   7   1        1.44        0.66      8.86 o 
  12   7   1       29.06       49.54     13.22 o 
  13   7   1        2.07        2.26     17.71 o 
 -14   8   1      107.91      144.08     30.71 o 
 -13   8   1      102.93       64.56     24.41 o 
 -12   8   1      203.63      173.08     20.04 o 
 -11   8   1      154.54      181.65     25.19 o 
 -10   8   1       64.41       39.04     11.96 o 
  -9   8   1      428.76      472.36     24.21 o 
  -8   8   1       50.71       57.58      8.10 o 
  -7   8   1        3.93        1.97      3.26 o 
  -6   8   1     2107.76     2091.12     26.01 o 
  -5   8   1     2784.78     2712.05     29.77 o 
  -4   8   1     1687.07     1649.81     25.68 o 
  -3   8   1     4977.74     4764.50     46.01 o 
  -2   8   1     9667.81     9515.45     79.86 o 
  -1   8   1      257.73      329.73     10.39 o 
   0   8   1      307.71      289.72      9.67 o 
   1   8   1       19.66       19.51      3.40 o 
   2   8   1       27.46       31.27      4.75 o 
   3   8   1     2741.96     2837.11     28.17 o 
   4   8   1     1761.02     1739.24     21.13 o 
   5   8   1     3441.99     3500.01     31.56 o 
   6   8   1     2457.15     2577.26     33.68 o 
   7   8   1     2804.18     2692.32     36.18 o 
   8   8   1      474.93      457.41     17.83 o 
   9   8   1       39.76       33.37     11.02 o 
  10   8   1        1.53        3.53      8.51 o 
  11   8   1       30.68       18.32     10.29 o 
  12   8   1       84.98       89.75     23.62 o 
  13   8   1      141.19      182.66     31.49 o 
 -13   9   1       81.25       85.03     25.19 o 
 -12   9   1      173.02      187.93     33.46 o 
 -11   9   1      170.35      150.86     18.64 o 
 -10   9   1      204.72      204.50     24.80 o 
  -9   9   1      168.84      152.08     16.36 o 
  -8   9   1      126.54      132.34     11.86 o 
  -7   9   1      198.45      205.86      9.72 o 
  -6   9   1      337.69      350.97     15.38 o 
  -5   9   1      194.33      193.18     10.97 o 
  -4   9   1      423.00      387.12     11.11 o 
  -3   9   1     1516.98     1560.97     22.45 o 
  -2   9   1     1646.11     1859.38     24.64 o 
  -1   9   1     2260.46     2495.31     43.12 o 
   0   9   1      162.39      118.06      7.08 o 
   1   9   1     1484.74     1374.31     20.58 o 
   2   9   1      646.59      634.54     11.31 o 
   3   9   1      202.82      207.26      6.95 o 
   4   9   1      203.22      215.97      7.41 o 
   5   9   1       24.68       28.54      4.94 o 
   6   9   1       33.79       34.77      5.38 o 
   7   9   1       59.18       71.02      7.32 o 
   8   9   1        1.18        3.77      6.13 o 
   9   9   1      388.40      394.41     24.80 o 
  10   9   1        1.83        0.00     11.81 o 
  11   9   1      304.42      314.93     34.64 o 
  12   9   1       18.17       41.73     22.04 o 
 -13  10   1       18.12       -0.79     19.68 o 
 -12  10   1       37.56       38.48     14.91 o 
 -11  10   1       48.95       36.31     17.32 o 
 -10  10   1        7.22        8.66     10.58 o 
  -9  10   1        1.14       13.76      9.97 o 
  -8  10   1        4.14        4.17      6.32 o 
  -7  10   1        0.31       -2.23      3.38 o 
  -6  10   1       26.40       24.80      4.44 o 
  -5  10   1      297.07      299.60     10.88 o 
  -4  10   1       47.50       54.43      6.28 o 
  -3  10   1      312.61      319.92     10.26 o 
  -2  10   1        6.17        2.43      3.71 o 
  -1  10   1       58.78       68.15      9.55 o 
   0  10   1      478.16      513.48     14.53 o 
   1  10   1        0.53        0.82      2.54 o 
   2  10   1        1.44        2.07      2.77 o 
   3  10   1       17.37       17.52      3.29 o 
   4  10   1        0.43       -1.17      3.11 o 
   5  10   1       45.47       52.35      7.16 o 
   6  10   1       11.05        3.57      4.96 o 
   7  10   1       36.64       29.75     12.95 o 
   8  10   1       26.36       36.14     11.09 o 
   9  10   1        3.36        6.32     12.99 o 
  10  10   1       28.51       14.17     14.96 o 
  11  10   1        0.58      -12.60     12.60 o 
  12  10   1        2.47       31.49     20.47 o 
 -13  11   1        3.46      -10.24     18.11 o 
 -12  11   1      123.49      121.05     22.44 o 
 -11  11   1      145.99      189.33     20.87 o 
 -10  11   1      324.16      303.77     36.61 o 
  -9  11   1      602.91      611.66     29.22 o 
  -8  11   1      502.00      546.94     21.84 o 
  -7  11   1        3.10       -1.84      4.44 o 
  -6  11   1      308.29      286.97     12.72 o 
  -5  11   1      216.60      202.70     11.79 o 
  -4  11   1       15.39        9.66      4.74 o 
  -3  11   1      662.38      608.88     18.25 o 
  -2  11   1      869.26      838.59     20.00 o 
  -1  11   1     1273.59     1329.01     25.67 o 
   0  11   1     1866.47     1904.50     31.76 o 
   1  11   1     1299.84     1240.25     24.65 o 
   2  11   1      328.92      338.45     22.11 o 
   3  11   1       24.36       37.60      6.17 o 
   4  11   1      547.98      569.83     21.57 o 
   5  11   1       18.30       14.92      7.97 o 
   6  11   1      288.50      293.35     21.05 o 
   7  11   1      112.66      114.92     10.52 o 
   8  11   1      167.14      170.08     20.86 o 
   9  11   1      241.58      293.92     22.25 o 
  10  11   1      242.09      267.69     32.28 o 
  11  11   1       12.83       29.13     19.68 o 
  12  11   1       77.10      117.31     28.34 o 
 -12  12   1       32.77       25.67     16.36 o 
 -11  12   1       12.90       11.84     12.86 o 
 -10  12   1        0.66       -2.70     11.09 o 
  -9  12   1       95.16      169.72     18.93 o 
  -8  12   1       27.62       14.30     10.53 o 
  -7  12   1       35.32       33.69      6.05 o 
  -6  12   1      398.42      398.38     14.02 o 
  -5  12   1     1358.50     1385.16     29.28 o 
  -4  12   1      295.09      269.42     13.30 o 
  -3  12   1     1182.23     1105.47     36.22 o 
  -2  12   1      867.56      817.32     25.40 o 
  -1  12   1      355.67      349.77     22.22 o 
   0  12   1        1.47        3.91      4.68 o 
   1  12   1       69.83       80.28      7.97 o 
   2  12   1      156.85      169.24     10.22 o 
   3  12   1      620.54      669.10     19.22 o 
   4  12   1      970.31     1040.03     24.44 o 
   5  12   1      911.81      928.04     29.92 o 
   6  12   1      356.80      350.17     19.46 o 
   7  12   1      521.35      531.70     24.66 o 
   8  12   1      241.62      251.15     29.13 o 
   9  12   1       20.63       33.07     17.32 o 
 -11  13   1        3.94       12.30     13.33 o 
 -10  13   1       26.23       43.89     14.91 o 
  -9  13   1       25.56       25.58     26.77 o 
  -8  13   1       40.42       41.51     19.29 o 
  -7  13   1        1.03        8.89      5.65 o 
  -6  13   1      160.45      143.80     10.57 o 
  -5  13   1      295.44      297.15     14.79 o 
  -4  13   1        0.24       -0.79      5.00 o 
  -3  13   1      128.63      140.88     27.16 o 
  -2  13   1       31.02       40.99      7.05 o 
  -1  13   1      143.66      168.92     12.89 o 
   0  13   1      166.58      156.60     10.58 o 
   1  13   1       12.04        9.38      5.29 o 
   2  13   1        1.46       -3.09      4.63 o 
   3  13   1       33.06       32.45      7.94 o 
   4  13   1       64.20       59.05      8.39 o 
   5  13   1        1.98       17.16     14.57 o 
   6  13   1       94.87       87.24     12.86 o 
   7  13   1        1.13        1.52     11.02 o 
   8  13   1        8.51       -9.45     14.96 o 
   9  13   1        1.32       -0.79     15.75 o 
 -10  14   1       24.41        3.94     18.90 o 
  -9  14   1        0.39      -13.38     14.17 o 
  -8  14   1        0.56        1.57     15.75 o 
  -7  14   1      122.51      113.61     16.65 o 
  -6  14   1       18.06       21.76      6.46 o 
  -5  14   1      627.30      625.28     21.30 o 
  -4  14   1      311.76      328.37     24.41 o 
  -3  14   1      378.50      369.25     20.31 o 
  -2  14   1      488.09      508.64     22.83 o 
  -1  14   1      222.34      202.10     14.53 o 
   0  14   1       27.24       38.50      7.42 o 
   1  14   1        4.55        7.29      7.10 o 
   2  14   1       34.08       23.44      6.93 o 
   3  14   1      342.34      322.98     19.26 o 
   4  14   1      249.94      263.60     14.83 o 
   5  14   1      192.19      212.69     17.48 o 
   6  14   1      236.76      201.14     17.15 o 
   7  14   1      177.27      177.55     17.48 o 
   8  14   1       57.71       62.99     21.26 o 
   9  14   1        2.79        8.66     18.11 o 
  -9  15   1      153.90      114.16     26.77 o 
  -8  15   1      148.74      172.42     28.34 o 
  -7  15   1       11.30       -2.29      7.76 o 
  -6  15   1      104.65       95.76     11.80 o 
  -5  15   1       28.45       22.53     10.76 o 
  -4  15   1      139.89      120.59     14.12 o 
  -3  15   1      215.11      246.49     18.09 o 
  -2  15   1      175.92      229.01     18.09 o 
  -1  15   1      425.18      411.91     30.47 o 
   0  15   1      422.08      413.69     17.17 o 
   1  15   1      218.98      257.51     14.33 o 
   2  15   1      172.71      205.59     14.45 o 
   3  15   1      130.83      156.24     12.10 o 
   4  15   1       47.22       31.09      9.00 o 
   5  15   1        9.86        7.73      9.42 o 
   6  15   1       19.94        9.95      9.07 o 
   7  15   1        4.32        7.67     10.40 o 
   8  15   1       33.04       42.52     21.26 o 
   9  15   1       48.83       55.90     22.83 o 
  -8  16   1        9.37        9.45     18.90 o 
  -7  16   1       19.69       28.34     19.68 o 
  -6  16   1        3.64        4.17      8.22 o 
  -5  16   1      101.53      115.86     15.30 o 
  -4  16   1        0.96       -7.23      7.73 o 
  -3  16   1        8.66        7.75      9.17 o 
  -2  16   1        7.33        2.17      8.06 o 
  -1  16   1       68.24       64.50     12.77 o 
   0  16   1        1.95        1.31      6.36 o 
   1  16   1        0.04        8.00      6.66 o 
   2  16   1        1.30       -6.34      9.84 o 
   3  16   1       11.46       11.44      7.18 o 
   4  16   1       55.66       45.56     15.35 o 
   5  16   1       22.60       19.27     15.35 o 
   6  16   1        0.23       -1.57     13.38 o 
   7  16   1       13.51       -2.53     10.40 o 
  -6  17   1        7.37        2.36      8.64 o 
  -5  17   1       44.36       34.70     12.21 o 
  -4  17   1       22.55       27.52     11.09 o 
  -3  17   1        1.16        5.29      9.84 o 
  -2  17   1       57.94       57.11     26.38 o 
  -1  17   1       10.97        6.23     10.63 o 
   0  17   1      157.43      164.08     16.59 o 
   1  17   1       88.34       78.50     11.04 o 
   2  17   1      123.66      141.55     17.11 o 
   3  17   1        0.85        5.81      7.97 o 
   4  17   1        0.06        7.50      9.97 o 
   5  17   1        1.70       12.18     10.40 o 
   6  17   1       13.58       23.88     12.44 o 
   7  17   1       25.06       19.68     16.53 o 
  -6  18   1       37.29       50.39     14.91 o 
  -5  18   1      155.78      159.04     25.19 o 
  -4  18   1       93.10      108.82     17.71 o 
  -3  18   1       63.57       56.98     18.50 o 
  -2  18   1      158.67      124.80     16.97 o 
  -1  18   1       62.95       36.48     12.44 o 
   0  18   1        2.16       -4.89      9.17 o 
   1  18   1        1.67        5.81      8.16 o 
   2  18   1       20.43       11.42      8.76 o 
   3  18   1      258.92      247.84     17.19 o 
   4  18   1       99.98       78.06     15.47 o 
   5  18   1       75.84      113.37     22.83 o 
   6  18   1       87.50       65.35     20.47 o 
  -4  19   1       46.94       37.00     18.11 o 
  -3  19   1        7.67      -14.17     14.17 o 
  -2  19   1       16.08       35.80     13.07 o 
  -1  19   1       44.04       47.78     14.44 o 
   0  19   1       41.72       35.06     14.19 o 
   1  19   1        3.48       23.62     17.32 o 
   2  19   1       39.88       23.62     18.11 o 
   3  19   1       55.64       71.65     20.47 o 
   4  19   1        0.13       -9.45     14.17 o 
   5  19   1        3.77       13.38     17.32 o 
 -15   0   2        0.06       -3.15     14.17 o 
 -14   0   2        1.56        4.72     14.96 o 
 -13   0   2       14.04       11.02     14.17 o 
 -12   0   2      556.28      585.92     27.55 o 
 -11   0   2      912.05      829.79     30.34 o 
 -10   0   2      148.57      136.04     13.33 o 
  -9   0   2     1120.72     1034.37    101.17 o 
  -8   0   2     4060.25     3861.01     92.12 o 
  -7   0   2     3802.23     3640.95     59.83 o 
  -6   0   2      330.21      319.75     14.12 o 
  -5   0   2      796.94      779.41     42.91 o 
  -4   0   2      627.18      521.62     27.95 o 
  -3   0   2    12128.33    12043.84    136.31 o 
  -2   0   2     8403.23     7888.93    130.69 o 
  -1   0   2      542.83      425.94     14.96 o 
   0   0   2      115.66      127.78      8.66 o 
   1   0   2    20255.56    21485.92    228.52 o 
   2   0   2    12237.71    13515.56    148.30 o 
   3   0   2     9574.72     9930.68    190.14 o 
   4   0   2     2708.21     2512.00     35.94 o 
   5   0   2     2963.45     2767.04     41.24 o 
   6   0   2      444.78      421.22     24.41 o 
   7   0   2     1236.96     1117.99     44.09 o 
   8   0   2      482.31      460.58     30.71 o 
   9   0   2       59.20       52.75     15.75 o 
  10   0   2     1676.80     1605.34     62.99 o 
  11   0   2      963.68      991.23     51.96 o 
  12   0   2      288.58      266.90     29.92 o 
  13   0   2      130.41      130.69     25.98 o 
 -15   1   2       87.92       82.28     16.70 o 
 -14   1   2       89.35      132.93     17.79 o 
 -13   1   2       96.16      103.76     15.30 o 
 -12   1   2        8.87       11.00      7.24 o 
 -11   1   2      145.91      149.07     10.60 o 
 -10   1   2       21.57       19.42      6.02 o 
  -9   1   2       26.99       19.17      7.39 o 
  -8   1   2      436.33      444.75     15.60 o 
  -7   1   2       19.30       22.21      5.45 o 
  -6   1   2     1790.60     1841.34     36.33 o 
  -5   1   2     4459.68     4435.01     87.00 o 
  -4   1   2     2604.84     2481.68     44.89 o 
  -3   1   2       26.22       29.01      3.86 o 
  -2   1   2     1200.24     1183.70     34.25 o 
  -1   1   2      784.55      659.98     13.63 o 
   0   1   2     1886.38     2298.23     23.42 o 
   1   1   2     2057.30     2189.06     53.74 o 
   2   1   2      829.06      842.26     12.85 o 
   3   1   2      995.95      912.52     14.42 o 
   4   1   2     4054.91     3986.78     46.35 o 
   5   1   2     1236.11     1273.00     16.98 o 
   6   1   2      518.86      509.41     13.84 o 
   7   1   2      807.34      723.91     44.48 o 
   8   1   2      206.33      188.51     15.30 o 
   9   1   2       81.32       78.02     12.52 o 
  10   1   2       44.77       39.37     11.13 o 
  11   1   2        5.67        4.75      8.86 o 
  12   1   2        8.10       22.75     17.32 o 
  13   1   2        2.61        0.39      9.97 o 
 -15   2   2        2.06       -6.38     10.85 o 
 -14   2   2        6.72       24.66     11.96 o 
 -13   2   2        8.52       -6.05     14.57 o 
 -12   2   2       28.11       39.96      9.52 o 
 -11   2   2      100.50      103.16     11.02 o 
 -10   2   2      122.57      116.84      9.15 o 
  -9   2   2       24.50       13.72      6.70 o 
  -8   2   2      560.81      537.15     24.08 o 
  -7   2   2      843.18      762.95     18.41 o 
  -6   2   2       51.31       42.73      4.37 o 
  -5   2   2      252.25      274.02      8.46 o 
  -4   2   2     2366.60     2404.95     30.82 o 
  -3   2   2       63.88       54.83      4.09 o 
  -2   2   2     1561.28     1817.24     22.50 o 
  -1   2   2       39.97       46.52      3.64 o 
   0   2   2      257.18      230.62      5.57 o 
   1   2   2     5103.52     5142.17     44.27 o 
   2   2   2     1507.89     1490.00     23.63 o 
   3   2   2      988.74     1067.08     19.92 o 
   4   2   2      126.94      156.57      8.01 o 
   5   2   2      601.48      593.83     22.13 o 
   6   2   2       31.49       28.87      4.96 o 
   7   2   2       53.87       56.75      9.17 o 
   8   2   2      234.95      214.63     15.86 o 
   9   2   2       11.29        2.82      8.06 o 
  10   2   2      196.39      244.32     18.93 o 
  11   2   2       96.79       98.78     14.75 o 
  12   2   2       40.34       45.45     18.50 o 
  13   2   2        1.48        1.55     10.29 o 
 -15   3   2      196.61      203.03     22.19 o 
 -14   3   2      293.70      351.14     33.46 o 
 -13   3   2      397.47      374.84     34.64 o 
 -12   3   2      107.60      123.46     13.77 o 
 -11   3   2      411.61      437.43     15.96 o 
 -10   3   2        6.06        5.47      4.86 o 
  -9   3   2     1080.61     1051.30     22.09 o 
  -8   3   2      103.54       97.97      7.07 o 
  -7   3   2       47.57       56.37      5.36 o 
  -6   3   2     2401.93     2450.57     30.77 o 
  -5   3   2    14149.23    13845.05    113.60 o 
  -4   3   2     6164.04     5779.21     45.15 o 
  -3   3   2    11211.02    11553.95     90.24 o 
  -2   3   2     2971.07     3100.49     30.15 o 
  -1   3   2      720.55      685.51     12.12 o 
   0   3   2     5481.16     6014.43     49.48 o 
   1   3   2     1681.41     1829.80     17.30 o 
   2   3   2       43.16       44.55      2.51 o 
   3   3   2     1029.82     1053.20     12.29 o 
   4   3   2     8375.88     8362.09     69.92 o 
   5   3   2     3246.82     3374.39     42.59 o 
   6   3   2     1349.06     1304.94     21.03 o 
   7   3   2     1685.99     1657.12     30.80 o 
   8   3   2      290.98      246.71     14.73 o 
   9   3   2       26.42       20.40      9.45 o 
  10   3   2        0.13        6.59     10.24 o 
  11   3   2        5.20       19.93     12.20 o 
  12   3   2        1.17        6.14     10.85 o 
  13   3   2       51.80       54.68     14.44 o 
 -15   4   2        0.26        3.49     11.65 o 
 -14   4   2        6.44       16.14     11.13 o 
 -13   4   2        2.18       -5.37      9.17 o 
 -12   4   2      402.32      396.19     21.20 o 
 -11   4   2      480.66      504.28     17.38 o 
 -10   4   2      126.86      139.78      9.67 o 
  -9   4   2      587.41      591.21     16.69 o 
  -8   4   2     1581.17     1444.86     30.83 o 
  -7   4   2     2041.54     2018.30     32.27 o 
  -6   4   2       26.18       20.49      3.66 o 
  -5   4   2      225.93      234.26      6.49 o 
  -4   4   2      381.88      413.63      7.71 o 
  -3   4   2      867.67      896.98     15.40 o 
  -2   4   2     6871.19     6828.75     66.31 o 
  -1   4   2       61.41       46.77      3.64 o 
   0   4   2     1325.48     1294.99     38.45 o 
   1   4   2     6184.98     6481.93     48.69 o 
   2   4   2     6240.04     6798.17     51.43 o 
   3   4   2     1531.72     1564.94     17.69 o 
   4   4   2      247.26      214.02      5.78 o 
   5   4   2     1305.89     1245.82     19.78 o 
   6   4   2       60.97       78.66      6.00 o 
   7   4   2      181.90      169.75     11.21 o 
   8   4   2      371.07      346.67     14.70 o 
   9   4   2        9.49       21.65      8.91 o 
  10   4   2      871.29      894.63     33.35 o 
  11   4   2      292.55      330.30     22.83 o 
  12   4   2      145.31      145.95     18.09 o 
  13   4   2       34.31       37.44     18.90 o 
 -15   5   2        6.29        2.36     17.32 o 
 -14   5   2       31.10       51.14     13.88 o 
 -13   5   2       46.29       40.56     10.51 o 
 -12   5   2       30.78       35.40      8.88 o 
 -11   5   2      103.84      141.40     16.03 o 
 -10   5   2       10.14        7.36      4.92 o 
  -9   5   2      398.74      371.25     13.62 o 
  -8   5   2        2.22        0.87      3.51 o 
  -7   5   2      212.88      236.41     12.50 o 
  -6   5   2        9.04       10.35      3.11 o 
  -5   5   2        7.65       13.86      2.57 o 
  -4   5   2      274.28      259.05      5.83 o 
  -3   5   2     1336.00     1352.62     18.42 o 
  -2   5   2        0.35        5.25      2.27 o 
  -1   5   2      624.41      718.75     13.62 o 
   0   5   2      964.76     1013.14     20.02 o 
   1   5   2      209.63      207.93      7.25 o 
   2   5   2      213.59      219.93      6.40 o 
   3   5   2      904.93      998.51     14.15 o 
   4   5   2      279.09      307.70      6.40 o 
   5   5   2        0.32       -0.91      2.79 o 
   6   5   2       17.13       22.35      4.46 o 
   7   5   2        5.00        4.79      4.10 o 
   8   5   2        3.64        8.74      5.43 o 
   9   5   2      254.41      240.53     18.09 o 
  10   5   2       22.38       32.28     11.69 o 
  11   5   2        0.57       -5.83      9.64 o 
  12   5   2        0.63       10.73     11.09 o 
  13   5   2       12.49        3.42     11.96 o 
 -14   6   2       22.94        6.30     17.32 o 
 -13   6   2        0.29        1.38     11.40 o 
 -12   6   2      146.10      159.59     24.01 o 
 -11   6   2      584.46      585.49     22.32 o 
 -10   6   2      570.24      582.57     17.71 o 
  -9   6   2      284.18      258.60     11.90 o 
  -8   6   2     1422.06     1378.11     33.55 o 
  -7   6   2     2964.62     2801.68     44.43 o 
  -6   6   2       30.22       30.90      4.11 o 
  -5   6   2      358.75      365.51      7.72 o 
  -4   6   2     3172.77     3268.21     29.99 o 
  -3   6   2      134.83      132.58      6.70 o 
  -2   6   2     7199.38     7623.10    115.31 o 
  -1   6   2      256.47      208.08      9.41 o 
   0   6   2      746.20      682.27     13.78 o 
   1   6   2     8624.85     8400.37     62.79 o 
   2   6   2     3069.98     2944.66     33.85 o 
   3   6   2     2131.58     2193.47     34.01 o 
   4   6   2      764.28      774.07     11.08 o 
   5   6   2     1553.13     1564.89     23.70 o 
   6   6   2       26.46       28.54      4.86 o 
   7   6   2      277.69      271.16     13.98 o 
   8   6   2      850.54      810.19     27.83 o 
   9   6   2        4.58        1.73     14.96 o 
  10   6   2      587.55      674.08     63.77 o 
  11   6   2      401.41      415.85     25.61 o 
  12   6   2      135.74      129.33     18.90 o 
  13   6   2       14.77       -0.09     11.53 o 
 -14   7   2      133.57      188.96     33.07 o 
 -13   7   2      129.90      150.79     41.73 o 
 -12   7   2       96.45       92.10     16.70 o 
 -11   7   2      148.87      159.36     18.35 o 
 -10   7   2       10.61       22.71     10.61 o 
  -9   7   2      622.20      586.50     20.78 o 
  -8   7   2      171.47      137.86     16.13 o 
  -7   7   2      394.61      447.72     19.73 o 
  -6   7   2     1191.97     1112.43     19.52 o 
  -5   7   2     6250.03     5947.22     56.86 o 
  -4   7   2     1106.74     1057.52     17.55 o 
  -3   7   2    11264.37    12138.65    285.17 o 
  -2   7   2     1635.79     1740.71     25.99 o 
  -1   7   2     1650.61     1734.00     25.74 o 
   0   7   2      175.22      167.84      7.57 o 
   1   7   2       50.29       49.45      3.43 o 
   2   7   2      159.87      158.15      9.12 o 
   3   7   2      795.86      780.47     17.82 o 
   4   7   2     3115.47     3122.33     31.26 o 
   5   7   2     1484.46     1534.36     48.98 o 
   6   7   2      880.51      967.13     19.37 o 
   7   7   2     1265.26     1291.00     23.80 o 
   8   7   2      168.87      148.86     29.52 o 
   9   7   2        2.42       -6.76      8.06 o 
  10   7   2       35.77       41.30     12.21 o 
  11   7   2        1.14       16.53     10.58 o 
  12   7   2        9.26        7.89     11.88 o 
 -14   8   2       33.86       11.81     20.47 o 
 -13   8   2       26.20       29.89     14.91 o 
 -12   8   2       64.79       55.56     15.00 o 
 -11   8   2       55.19       71.14     18.90 o 
 -10   8   2       32.44       27.31      8.45 o 
  -9   8   2       21.14       34.21      7.99 o 
  -8   8   2        3.47        3.42      5.14 o 
  -7   8   2      191.16      207.20     17.41 o 
  -6   8   2      372.19      333.71     12.13 o 
  -5   8   2       18.14       18.72      4.01 o 
  -4   8   2     1150.28     1163.08     24.36 o 
  -3   8   2      529.89      469.78     13.07 o 
  -2   8   2     1076.01     1094.56     48.11 o 
  -1   8   2       74.82      101.22      7.16 o 
   0   8   2      474.61      465.94     12.71 o 
   1   8   2       55.51       43.59      4.20 o 
   2   8   2      221.33      258.64     11.30 o 
   3   8   2      137.14      155.82      6.62 o 
   4   8   2      151.98      174.48      7.02 o 
   5   8   2      172.22      176.22      8.61 o 
   6   8   2       74.47       92.55      7.34 o 
   7   8   2      159.56      156.95     13.15 o 
   8   8   2      126.26      124.42     10.63 o 
   9   8   2       19.47       15.86      9.64 o 
  10   8   2       65.29       59.81     13.07 o 
  11   8   2        8.52       19.68     11.69 o 
  12   8   2       15.60       13.65     12.30 o 
 -14   9   2      135.11      196.04     36.22 o 
 -13   9   2      138.76      144.95     21.71 o 
 -12   9   2       48.58       35.57     14.44 o 
 -11   9   2      363.64      370.45     25.61 o 
 -10   9   2       19.18       35.79      9.07 o 
  -9   9   2      131.28      132.27     11.95 o 
  -8   9   2      188.73      223.45     14.70 o 
  -7   9   2      154.86      145.81     10.58 o 
  -6   9   2      949.01      933.61     20.15 o 
  -5   9   2      744.79      741.22     17.61 o 
  -4   9   2     2375.51     2277.23     33.98 o 
  -3   9   2     1213.87     1133.05     22.09 o 
  -2   9   2     1271.66     1220.87     22.80 o 
  -1   9   2      134.44      138.36      7.97 o 
   0   9   2      171.48      138.75      9.61 o 
   1   9   2      594.87      557.38     14.67 o 
   2   9   2       21.76       27.03      3.31 o 
   3   9   2       23.36       35.92      3.88 o 
   4   9   2     2150.97     2211.23     39.31 o 
   5   9   2      653.73      631.69     15.40 o 
   6   9   2      505.57      507.55     14.65 o 
   7   9   2      449.47      472.21     15.01 o 
   8   9   2      168.75      189.86     17.47 o 
   9   9   2       19.45       20.93      9.97 o 
  10   9   2        3.14        1.53      9.97 o 
  11   9   2        0.09       -3.15     14.17 o 
  12   9   2       17.33       38.58     20.47 o 
 -13  10   2       46.53       44.64     20.08 o 
 -12  10   2       95.29       89.50     18.37 o 
 -11  10   2      471.93      484.11     30.05 o 
 -10  10   2      377.73      396.79     26.17 o 
  -9  10   2      447.87      456.08     19.54 o 
  -8  10   2      332.42      328.86     29.82 o 
  -7  10   2     1288.76     1267.18     29.38 o 
  -6  10   2        1.89        3.11      4.96 o 
  -5  10   2        7.82        2.36      4.55 o 
  -4  10   2      285.42      284.29     12.45 o 
  -3  10   2      482.61      489.19     22.39 o 
  -2  10   2     2959.29     3114.99     55.01 o 
  -1  10   2      583.02      508.87     20.85 o 
   0  10   2      693.98      659.54     14.43 o 
   1  10   2     2618.66     2600.37     36.61 o 
   2  10   2      786.23      795.58     16.07 o 
   3  10   2      574.26      580.09     20.46 o 
   4  10   2      536.99      539.52     16.78 o 
   5  10   2      379.39      349.31     12.25 o 
   6  10   2       24.86       17.87      5.09 o 
   7  10   2      173.98      181.55     10.68 o 
   8  10   2      335.24      306.23     24.12 o 
   9  10   2       41.86       66.13     18.90 o 
  10  10   2      194.29      215.73     28.34 o 
  11  10   2      255.96      288.95     33.85 o 
 -13  11   2        1.33       12.60     21.26 o 
 -12  11   2        4.17       -1.29     13.00 o 
 -11  11   2        9.16       14.24     13.00 o 
 -10  11   2        0.55       -1.97     10.58 o 
  -9  11   2       58.74       52.61     10.12 o 
  -8  11   2       70.98       63.85      9.80 o 
  -7  11   2      279.37      272.87     14.90 o 
  -6  11   2      370.21      364.64     16.04 o 
  -5  11   2      196.21      185.31     11.89 o 
  -4  11   2        3.02        0.42      4.17 o 
  -3  11   2     1354.83     1386.68     26.91 o 
  -2  11   2       77.72       97.85      8.10 o 
  -1  11   2      282.25      284.83     12.08 o 
   0  11   2       93.09       93.97      6.62 o 
   1  11   2      184.40      169.57      8.39 o 
   2  11   2      264.84      268.56     10.09 o 
   3  11   2       80.12       78.12      6.56 o 
   4  11   2      174.74      140.67     12.77 o 
   5  11   2       34.00       25.61      8.30 o 
   6  11   2       80.46       64.71     10.58 o 
   7  11   2      203.80      198.37     16.36 o 
   8  11   2       24.73       19.68     15.75 o 
   9  11   2       26.90       30.71     16.53 o 
  10  11   2       26.68       39.37     19.68 o 
  11  11   2        4.85       24.41     18.90 o 
 -12  12   2       18.65        8.66     20.47 o 
 -11  12   2        3.08       -3.11     11.96 o 
 -10  12   2        9.83        9.30     11.96 o 
  -9  12   2       66.42       65.85     10.88 o 
  -8  12   2      250.12      306.17     37.40 o 
  -7  12   2       23.97       27.78      8.02 o 
  -6  12   2      207.76      168.69     17.68 o 
  -5  12   2       31.91       26.24      8.62 o 
  -4  12   2      109.17      101.97      8.91 o 
  -3  12   2      348.13      301.02     13.42 o 
  -2  12   2       11.21       14.74      6.63 o 
  -1  12   2      163.77      172.19     10.56 o 
   0  12   2      115.48      135.50      9.69 o 
   1  12   2      767.06      777.48     21.62 o 
   2  12   2      219.18      179.10     11.05 o 
   3  12   2      171.06      146.13     10.40 o 
   4  12   2      103.84       93.76     17.32 o 
   5  12   2        6.52       19.48      8.62 o 
   6  12   2       44.40       57.22     11.69 o 
   7  12   2      203.24      234.85     29.52 o 
   8  12   2        2.18       -9.45     14.17 o 
 -12  13   2       10.60        3.15     21.26 o 
 -11  13   2      118.44      100.13     19.20 o 
 -10  13   2       27.71       33.07     13.92 o 
  -9  13   2        0.08        3.15     15.75 o 
  -8  13   2       97.69      114.52     20.86 o 
  -7  13   2        1.55       -2.38      6.83 o 
  -6  13   2      671.86      617.93     29.90 o 
  -5  13   2      507.38      566.34     24.73 o 
  -4  13   2      970.73      962.64     24.57 o 
  -3  13   2      507.83      526.84     19.14 o 
  -2  13   2      860.87      807.11     31.76 o 
  -1  13   2      409.46      405.81     15.90 o 
   0  13   2       38.56       47.01      9.22 o 
   1  13   2      128.72      120.13      9.76 o 
   2  13   2      115.00      105.01      9.65 o 
   3  13   2      181.71      226.60     12.80 o 
   4  13   2      880.71      906.39     30.86 o 
   5  13   2      564.85      585.36     25.33 o 
   6  13   2      345.27      293.26     38.58 o 
   7  13   2      363.27      386.04     23.20 o 
   8  13   2      105.11      100.78     22.04 o 
 -10  14   2       79.59      100.78     27.56 o 
  -9  14   2      104.58       88.18     23.62 o 
  -8  14   2        8.79        5.36      8.02 o 
  -7  14   2       69.48       93.25     17.53 o 
  -6  14   2        3.84       -1.76      6.26 o 
  -5  14   2        3.95       -0.63      8.30 o 
  -4  14   2        0.77        7.09      7.73 o 
  -3  14   2       76.47       83.50      9.48 o 
  -2  14   2      277.64      278.32     14.35 o 
  -1  14   2      168.09      157.53     12.42 o 
   0  14   2      189.25      196.03     12.39 o 
   1  14   2      235.27      212.19     19.39 o 
   2  14   2       58.51       59.71      8.76 o 
   3  14   2       63.20       57.98     12.60 o 
   4  14   2       97.03      109.46     14.12 o 
   5  14   2       36.27       42.18     11.09 o 
   6  14   2       31.92       35.53     11.32 o 
   7  14   2        9.26       22.33     10.53 o 
   8  14   2       24.13       56.69     21.26 o 
  -9  15   2        3.58       22.04     19.68 o 
  -8  15   2        0.35       -4.76      7.73 o 
  -7  15   2        7.54        6.04      8.33 o 
  -6  15   2        0.48        7.09      7.62 o 
  -5  15   2      132.52      119.90     29.92 o 
  -4  15   2       94.65      106.44     13.88 o 
  -3  15   2        5.56        4.98      6.23 o 
  -2  15   2       48.12       21.60      9.01 o 
  -1  15   2       14.38       10.28      6.54 o 
   0  15   2        3.95       -1.12      5.62 o 
   1  15   2       11.97        7.50      6.58 o 
   2  15   2       24.27       25.57      7.65 o 
   3  15   2       10.30       10.74      9.05 o 
   4  15   2       46.88       52.51     11.88 o 
   5  15   2       43.12       35.67     11.53 o 
   6  15   2       26.51       17.68     10.97 o 
   7  15   2        3.81       20.23     10.97 o 
   8  15   2        5.41       12.60     18.11 o 
  -8  16   2      174.90      212.50     17.45 o 
  -7  16   2       72.63      102.26     18.95 o 
  -6  16   2       42.96       16.79     10.70 o 
  -5  16   2        5.81       16.04     10.53 o 
  -4  16   2        2.19        2.93      8.86 o 
  -3  16   2       53.60       50.46     11.96 o 
  -2  16   2      127.27      138.01     17.50 o 
  -1  16   2      121.06      136.37     12.01 o 
   0  16   2      243.64      262.04     15.42 o 
   1  16   2      285.34      324.68     26.24 o 
   2  16   2      236.38      249.38     15.70 o 
   3  16   2       66.35       68.14     12.77 o 
   4  16   2       31.07       24.47     10.76 o 
   5  16   2       10.09       15.00     12.99 o 
   6  16   2        0.07        8.07     10.97 o 
   7  16   2       39.79       32.41     18.11 o 
  -7  17   2       62.71       70.46     15.68 o 
  -6  17   2      114.30      114.92     14.47 o 
  -5  17   2      113.43      123.11     16.67 o 
  -4  17   2       68.96       78.52     22.04 o 
  -3  17   2       76.96      117.80     19.68 o 
  -2  17   2      100.83       92.48     11.66 o 
  -1  17   2       76.05       44.80      9.59 o 
   0  17   2       22.33       16.51      7.82 o 
   1  17   2        0.12        9.02      7.38 o 
   2  17   2       29.58       35.28     12.99 o 
   3  17   2      109.34      120.46     16.03 o 
   4  17   2       78.11       82.51     14.91 o 
   5  17   2       65.42       65.91     15.00 o 
   6  17   2       59.96       46.45     18.90 o 
   7  17   2       45.17       16.53     18.11 o 
  -7  18   2       17.80       27.56     20.47 o 
  -6  18   2        8.95        8.88     12.86 o 
  -5  18   2        3.07       -9.45     14.17 o 
  -4  18   2        6.18        9.53     10.29 o 
  -3  18   2        0.57       13.31     16.53 o 
  -2  18   2        0.31        3.24      9.84 o 
  -1  18   2        2.59        4.03      7.49 o 
   0  18   2        0.89       -3.76      7.83 o 
   1  18   2        1.85       14.59      8.61 o 
   2  18   2        0.41        2.36     11.81 o 
   3  18   2        0.16       -5.42      9.84 o 
   4  18   2        0.14      -11.81     11.81 o 
   5  18   2        8.78       19.68     18.11 o 
  -2  19   2       50.94       45.66     19.68 o 
  -1  19   2       33.03       62.20     21.26 o 
   0  19   2        7.93       -1.73      9.17 o 
   1  19   2        0.44        9.00     10.29 o 
   2  19   2        9.07       10.24     14.17 o 
   3  19   2       17.94       32.28     18.90 o 
   4  19   2       75.92       70.86     22.04 o 
   1  20   2       56.08       63.77     21.26 o 
 -15   1   3        0.65       14.96     12.99 o 
 -14   1   3       20.52       26.77     14.17 o 
 -13   1   3        0.12        8.08      6.93 o 
 -12   1   3      154.97      135.06     11.38 o 
 -11   1   3      631.32      619.78     30.41 o 
 -10   1   3       87.97       62.84      7.53 o 
  -9   1   3       50.43       50.08      6.70 o 
  -8   1   3     2580.56     2587.70     36.15 o 
  -7   1   3     4078.25     3927.90     45.28 o 
  -6   1   3     1558.62     1444.46     22.77 o 
  -5   1   3      130.94      169.00     16.02 o 
  -4   1   3        0.22        3.08      2.77 o 
  -3   1   3      281.98      278.77     11.69 o 
  -2   1   3     1422.61     1305.49     25.03 o 
  -1   1   3      648.69      607.29     11.51 o 
   0   1   3      250.29      269.90      6.70 o 
   1   1   3     6222.14     6569.90     48.89 o 
   2   1   3    22709.43    24159.59    212.17 o 
   3   1   3     3245.27     3401.88     38.70 o 
   4   1   3     1464.16     1560.48     22.64 o 
   5   1   3      200.99      199.14     26.38 o 
   6   1   3       26.90       27.38      7.50 o 
   7   1   3      813.21      817.94     28.11 o 
   8   1   3        1.78       16.36      9.05 o 
   9   1   3      362.79      300.82     28.74 o 
  10   1   3      307.20      267.92     20.87 o 
  11   1   3      620.81      566.90     29.51 o 
  12   1   3      172.69      171.63     19.76 o 
  13   1   3       61.10       53.68     15.47 o 
 -15   2   3       29.76       16.14     12.25 o 
 -14   2   3      432.29      431.04     36.22 o 
 -13   2   3      660.68      696.77     26.36 o 
 -12   2   3      195.12      207.52     11.67 o 
 -11   2   3       33.72       25.92      6.85 o 
 -10   2   3      518.13      455.94     18.77 o 
  -9   2   3      217.68      181.58     11.11 o 
  -8   2   3     1972.81     1951.73     30.60 o 
  -7   2   3      309.52      289.77     11.36 o 
  -6   2   3      911.34      985.54     21.08 o 
  -5   2   3     8059.65     8551.49     65.49 o 
  -4   2   3    23003.31    23899.19    209.24 o 
  -3   2   3     1307.25     1124.15     18.51 o 
  -2   2   3     3290.55     3286.27     66.13 o 
  -1   2   3     6554.14     6366.47     54.60 o 
   0   2   3      539.69      524.54     21.83 o 
   1   2   3      168.58       95.41      4.43 o 
   2   2   3     2347.23     2401.36     30.98 o 
   3   2   3       26.92       30.15      3.60 o 
   4   2   3     2393.30     2256.89     44.81 o 
   5   2   3     1761.16     1760.86     54.72 o 
   6   2   3     2202.13     2085.64     43.68 o 
   7   2   3      130.40      142.02     13.63 o 
   8   2   3     1933.54     1876.97     46.46 o 
   9   2   3      332.46      286.11     22.44 o 
  10   2   3       49.53       38.97     12.25 o 
  11   2   3       25.49       13.33     16.93 o 
  12   2   3       66.39       71.21     16.03 o 
  13   2   3       68.04       84.71     18.09 o 
 -15   3   3        7.27       -0.08     10.85 o 
 -14   3   3        0.73        0.57      8.48 o 
 -13   3   3       36.21       22.15      8.74 o 
 -12   3   3       90.93       78.76      9.78 o 
 -11   3   3      113.65      109.22      9.73 o 
 -10   3   3       28.66       26.30      6.07 o 
  -9   3   3      538.30      557.70     16.39 o 
  -8   3   3      140.43      164.01      9.07 o 
  -7   3   3      398.72      403.71     12.56 o 
  -6   3   3       40.87       36.35      3.07 o 
  -5   3   3      336.30      359.67     12.05 o 
  -4   3   3      836.33      944.74     25.78 o 
  -3   3   3       46.42       35.79      3.81 o 
  -2   3   3      100.65       97.08      4.91 o 
  -1   3   3       30.59       26.51      2.49 o 
   0   3   3      285.27      280.55      7.14 o 
   1   3   3     1690.43     1827.09     20.58 o 
   2   3   3      836.63      847.61     11.50 o 
   3   3   3       54.93       46.21      4.51 o 
   4   3   3      160.58      176.45      8.33 o 
   5   3   3       42.71       37.69      5.33 o 
   6   3   3        1.07        0.11      5.83 o 
   7   3   3        0.01       -6.26      6.38 o 
   8   3   3      124.22      108.61     10.52 o 
   9   3   3       94.25      100.75     14.75 o 
  10   3   3       18.96        5.71     11.42 o 
  11   3   3       24.22       33.67     18.50 o 
  12   3   3        3.88       -6.13     11.40 o 
 -15   4   3       22.34       35.15     14.68 o 
 -14   4   3      235.78      239.84     22.15 o 
 -13   4   3      326.07      325.28     27.81 o 
 -12   4   3      151.23      129.60     11.16 o 
 -11   4   3      218.50      196.01     12.21 o 
 -10   4   3       32.36       32.49      6.55 o 
  -9   4   3       23.45       21.08      6.70 o 
  -8   4   3      157.19      167.95      9.81 o 
  -7   4   3      441.07      466.94     16.14 o 
  -6   4   3      165.24      166.62      6.43 o 
  -5   4   3     3356.10     3001.59     31.83 o 
  -4   4   3     4346.87     4451.48     49.90 o 
  -3   4   3     1218.11     1292.53     18.56 o 
  -2   4   3       21.75       30.24      3.28 o 
  -1   4   3     1595.22     1577.91     19.14 o 
   0   4   3       30.32       54.90      4.31 o 
   1   4   3      228.49      246.07      7.92 o 
   2   4   3      199.92      213.98      5.95 o 
   3   4   3      540.86      609.52     12.64 o 
   4   4   3     1165.06     1081.58     27.05 o 
   5   4   3     1244.98     1280.30     24.32 o 
   6   4   3      171.27      162.78     10.68 o 
   7   4   3      132.96      119.94     10.22 o 
   8   4   3       98.87      108.78     15.06 o 
   9   4   3      188.75      211.39     21.65 o 
  10   4   3        4.55        1.38      9.17 o 
  11   4   3        0.52       -0.67      9.73 o 
  12   4   3        4.53        7.53     15.75 o 
 -15   5   3        1.35        3.94     17.32 o 
 -14   5   3       32.73       55.11     15.80 o 
 -13   5   3        3.97        2.73     10.59 o 
 -12   5   3      163.33      163.03     12.13 o 
 -11   5   3      843.67      772.38     24.66 o 
 -10   5   3      639.26      613.45     18.37 o 
  -9   5   3        8.34        5.60      4.60 o 
  -8   5   3     3780.34     3685.59     45.54 o 
  -7   5   3     2218.19     2134.89     30.65 o 
  -6   5   3      989.65      939.18     14.56 o 
  -5   5   3       22.18       20.53      3.02 o 
  -4   5   3     1031.43     1151.15     18.01 o 
  -3   5   3      541.34      597.96     12.25 o 
  -2   5   3     1848.24     1624.25     21.69 o 
  -1   5   3     2435.07     2220.38     24.36 o 
   0   5   3      834.80      816.57     13.75 o 
   1   5   3     3316.77     3254.34     29.94 o 
   2   5   3    15554.51    16139.41    114.13 o 
   3   5   3     1892.21     1831.69     31.59 o 
   4   5   3     1101.11     1169.90     33.52 o 
   5   5   3      264.15      266.07     10.00 o 
   6   5   3      100.70      108.14      9.21 o 
   7   5   3     1162.16     1189.44     27.54 o 
   8   5   3      202.06      197.60     14.85 o 
   9   5   3      312.84      337.56     22.25 o 
  10   5   3      339.64      330.24     23.10 o 
  11   5   3      459.72      500.88     34.25 o 
  12   5   3      180.97      146.02     26.77 o 
 -15   6   3       20.11       29.13     23.62 o 
 -14   6   3       18.06       12.48     13.07 o 
 -13   6   3       79.14       75.92     28.34 o 
 -12   6   3        1.16       12.45      8.35 o 
 -11   6   3       42.04       29.49      8.81 o 
 -10   6   3        1.13        1.36      6.33 o 
  -9   6   3      319.18      306.40     15.73 o 
  -8   6   3      401.29      369.68     12.79 o 
  -7   6   3        1.69       -0.48      3.17 o 
  -6   6   3      705.45      679.95     13.41 o 
  -5   6   3      238.89      228.69      9.31 o 
  -4   6   3     2614.11     2808.40     32.84 o 
  -3   6   3       38.90       20.83      4.21 o 
  -2   6   3     1002.63      939.99     18.26 o 
  -1   6   3      536.82      465.11     19.99 o 
   0   6   3      932.33      978.46     13.58 o 
   1   6   3       93.46      105.95      4.84 o 
   2   6   3       88.71       88.16      4.68 o 
   3   6   3      147.16      149.03      7.73 o 
   4   6   3      340.05      351.22     18.75 o 
   5   6   3      563.96      574.72     24.21 o 
   6   6   3      576.08      564.06     23.09 o 
   7   6   3       44.60       52.15      8.22 o 
   8   6   3      251.66      239.62     18.12 o 
   9   6   3      176.01      177.28     16.97 o 
  10   6   3       31.59       20.75     10.97 o 
  11   6   3        2.59       14.35     19.68 o 
  12   6   3        6.84       -0.99     11.73 o 
 -14   7   3       25.23       41.88     30.31 o 
 -13   7   3       15.48       22.72     13.33 o 
 -12   7   3       10.57       21.02     12.20 o 
 -11   7   3       36.13       27.80      9.22 o 
 -10   7   3       71.04       98.30     19.33 o 
  -9   7   3       96.55      119.56     12.41 o 
  -8   7   3      305.47      266.91     14.27 o 
  -7   7   3     1273.59     1230.28     27.96 o 
  -6   7   3      148.02      130.48      8.11 o 
  -5   7   3       18.36       16.09      3.66 o 
  -4   7   3       80.08       87.94      5.86 o 
  -3   7   3       25.26       24.78      5.48 o 
  -2   7   3      441.06      423.14     12.70 o 
  -1   7   3      215.88      200.91      8.78 o 
   0   7   3        3.93        5.00      2.17 o 
   1   7   3      426.23      436.12     11.65 o 
   2   7   3     2104.60     2149.70     33.26 o 
   3   7   3     1457.03     1472.36     26.55 o 
   4   7   3       14.82       14.84      4.30 o 
   5   7   3       21.04       10.55      3.91 o 
   6   7   3       14.27       12.90      4.91 o 
   7   7   3      225.86      221.43     12.99 o 
   8   7   3      118.33       88.49     10.39 o 
   9   7   3        1.16       -8.62      8.62 o 
  10   7   3       49.74       37.59     12.48 o 
  11   7   3      151.92      152.74     19.15 o 
  12   7   3       55.41       52.87     15.86 o 
 -14   8   3      233.13      265.70     27.55 o 
 -13   8   3      147.20      178.73     22.19 o 
 -12   8   3      182.31      236.89     23.36 o 
 -11   8   3      242.69      216.09     16.22 o 
 -10   8   3      112.72      135.29     21.87 o 
  -9   8   3       48.91       52.92      9.48 o 
  -8   8   3      134.04      163.71     15.60 o 
  -7   8   3      534.60      597.43     23.86 o 
  -6   8   3      542.08      518.47     36.29 o 
  -5   8   3     1569.90     1402.73     22.83 o 
  -4   8   3     5731.85     5740.12     57.31 o 
  -3   8   3     1170.96     1305.08     24.17 o 
  -2   8   3      973.21      930.65     19.61 o 
  -1   8   3     1665.03     1563.46     28.24 o 
   0   8   3      254.95      249.08     16.77 o 
   1   8   3      539.72      549.46     13.30 o 
   2   8   3      104.17      101.26      5.48 o 
   3   8   3      336.39      365.60     11.18 o 
   4   8   3      888.91      949.21     18.85 o 
   5   8   3     1387.71     1414.53     24.50 o 
   6   8   3      743.23      820.75     19.18 o 
   7   8   3      344.72      378.47     16.51 o 
   8   8   3      303.22      335.76     16.65 o 
   9   8   3      200.87      214.39     18.35 o 
  10   8   3        7.41       -2.76     10.02 o 
  11   8   3        0.53       -0.79     10.97 o 
 -14   9   3       17.93        3.94     21.26 o 
 -13   9   3        0.21       -0.09     12.30 o 
 -12   9   3       72.52       47.55     15.24 o 
 -11   9   3      320.85      364.40     27.81 o 
 -10   9   3      461.41      450.19     24.46 o 
  -9   9   3       39.46       65.65      9.95 o 
  -8   9   3     1109.94     1157.26     35.83 o 
  -7   9   3      146.58      160.77     27.56 o 
  -6   9   3        4.58        1.94      3.62 o 
  -5   9   3       18.98       32.06      5.11 o 
  -4   9   3      390.18      386.80     14.09 o 
  -3   9   3      440.92      438.42     14.18 o 
  -2   9   3      822.45      737.13     18.10 o 
  -1   9   3     1202.85     1147.27     22.72 o 
   0   9   3      876.97      877.25     17.02 o 
   1   9   3      648.44      667.99     14.93 o 
   2   9   3      911.44      940.54     18.00 o 
   3   9   3      155.25      137.06      9.39 o 
   4   9   3      213.57      195.86      9.51 o 
   5   9   3      139.49      139.27     11.14 o 
   6   9   3       74.22       78.74      7.97 o 
   7   9   3      222.95      219.89     13.45 o 
   8   9   3      105.67      110.04     18.51 o 
   9   9   3       66.06       79.43     14.19 o 
  10   9   3       58.23       55.97     13.88 o 
  11   9   3       56.96       71.24     16.42 o 
 -13  10   3       24.47       18.33     14.91 o 
 -12  10   3       32.69       31.52     15.56 o 
 -11  10   3        1.43        1.48      8.16 o 
 -10  10   3      184.44      196.80     18.92 o 
  -9  10   3       35.79       30.55     12.60 o 
  -8  10   3        0.73        9.50      8.51 o 
  -7  10   3       44.48       42.48      9.97 o 
  -6  10   3      163.76      160.95     11.12 o 
  -5  10   3      637.37      585.79     15.46 o 
  -4  10   3      106.38       96.16      8.08 o 
  -3  10   3       50.18       50.08      6.59 o 
  -2  10   3        1.37       -2.07      3.58 o 
  -1  10   3      278.66      347.71     17.88 o 
   0  10   3       43.07       37.17      4.99 o 
   1  10   3       34.70       38.01      5.09 o 
   2  10   3        1.69        8.44      4.02 o 
   3  10   3       19.37        9.83      5.52 o 
   4  10   3       53.49       54.06      7.70 o 
   5  10   3       64.35       56.72      8.08 o 
   6  10   3        2.45        0.26      5.91 o 
   7  10   3       24.57       11.66     13.78 o 
   8  10   3       16.33       19.82      8.02 o 
   9  10   3        3.21        6.70     10.20 o 
  10  10   3       13.81       37.79     18.90 o 
  11  10   3        7.07       14.17     18.90 o 
 -13  11   3        4.62        9.45     20.47 o 
 -12  11   3       11.20       -5.46     12.52 o 
 -11  11   3      187.89      190.90     22.54 o 
 -10  11   3       89.45      103.15     22.44 o 
  -9  11   3      205.29      208.17     19.06 o 
  -8  11   3      536.64      507.98     37.79 o 
  -7  11   3     1192.73     1195.76     30.09 o 
  -6  11   3       43.43       63.10      7.07 o 
  -5  11   3      238.09      223.08     12.92 o 
  -4  11   3       37.83       45.64      6.87 o 
  -3  11   3       30.30       40.76      6.59 o 
  -2  11   3      639.54      639.95     19.15 o 
  -1  11   3      459.04      438.28     15.27 o 
   0  11   3      763.98      735.68     16.62 o 
   1  11   3      945.42      925.05     18.97 o 
   2  11   3     1761.38     1774.34     27.59 o 
   3  11   3      821.49      888.38     22.46 o 
   4  11   3      101.98      107.21      9.67 o 
   5  11   3       97.84       99.26      9.84 o 
   6  11   3       26.58       23.15      8.83 o 
   7  11   3      115.95      148.02     20.47 o 
   8  11   3       68.51       96.84     19.68 o 
 -11  12   3       37.79       37.00     22.83 o 
 -10  12   3       42.45       37.68     13.23 o 
  -9  12   3        4.90       15.50     10.53 o 
  -8  12   3       68.17       78.57     13.23 o 
  -7  12   3      248.46      276.77     16.06 o 
  -6  12   3      286.22      252.94     12.21 o 
  -5  12   3      165.31      134.51      9.44 o 
  -4  12   3     1621.62     1502.29     30.40 o 
  -3  12   3      266.66      290.97     23.28 o 
  -2  12   3      688.73      670.18     23.34 o 
  -1  12   3      386.07      389.70     31.37 o 
   0  12   3      335.45      304.25     21.48 o 
   1  12   3      122.58      141.44      8.91 o 
   2  12   3        4.50        4.92      5.30 o 
   3  12   3       41.46       38.06      9.46 o 
   4  12   3      177.42      185.23     15.59 o 
   5  12   3      390.19      408.84     22.25 o 
   6  12   3      532.96      614.51     27.28 o 
   7  12   3      123.74      131.48     22.04 o 
   8  12   3      160.83      148.02     23.62 o 
 -10  13   3       32.04       24.44     13.38 o 
  -9  13   3       14.63       15.67     12.20 o 
  -8  13   3        0.03       -5.51     11.02 o 
  -7  13   3       27.39       25.37      8.74 o 
  -6  13   3      134.91      133.27     12.35 o 
  -5  13   3        3.61       -0.80      4.83 o 
  -4  13   3       26.55       17.38      6.46 o 
  -3  13   3       51.82       50.77      9.92 o 
  -2  13   3       20.02        1.34      5.29 o 
  -1  13   3        7.54       -0.60      5.26 o 
   0  13   3       76.75       83.24      8.85 o 
   1  13   3       12.30       11.99      6.20 o 
   2  13   3      129.88       99.11     12.21 o 
   3  13   3        2.49       -1.76      6.94 o 
   4  13   3       21.52       11.94      8.51 o 
   5  13   3       22.78       21.75      9.64 o 
   6  13   3       46.42       24.64     10.20 o 
   7  13   3        0.09       -4.65      9.07 o 
   8  13   3        0.90      -11.02     11.02 o 
 -10  14   3       92.23       59.81     16.36 o 
  -9  14   3       22.03       16.46     11.91 o 
  -8  14   3       15.63       18.34     10.97 o 
  -7  14   3       59.17       72.49     11.86 o 
  -6  14   3        3.53       13.99      7.54 o 
  -5  14   3      600.81      551.57     17.80 o 
  -4  14   3      300.17      317.06     15.72 o 
  -3  14   3      146.53      157.11     24.23 o 
  -2  14   3      155.03      141.60     11.43 o 
  -1  14   3      400.22      395.59     16.71 o 
   0  14   3       22.37       41.72      8.16 o 
   1  14   3        1.99        6.98      6.51 o 
   2  14   3        2.34        3.88      7.73 o 
   3  14   3       70.51       76.64     12.21 o 
   4  14   3       85.41       98.50     13.63 o 
   5  14   3      372.52      415.39     50.78 o 
   6  14   3       87.19      116.66     15.47 o 
   7  14   3       29.30       52.15     14.12 o 
  -9  15   3      222.83      256.54     24.80 o 
  -8  15   3      228.71      237.69     17.57 o 
  -7  15   3       98.64       96.60     12.86 o 
  -6  15   3        6.31       -1.38      7.18 o 
  -5  15   3       70.72       50.91      8.37 o 
  -4  15   3       10.61       19.89      7.84 o 
  -3  15   3       10.05        6.76      6.59 o 
  -2  15   3      154.78      169.98     12.93 o 
  -1  15   3      188.07      213.91     13.86 o 
   0  15   3      489.17      475.97     19.37 o 
   1  15   3      267.45      257.85     15.15 o 
   2  15   3      367.00      350.61     21.63 o 
   3  15   3       79.75       86.25     15.35 o 
   4  15   3       99.41      106.92     14.75 o 
   5  15   3       73.82       77.61     29.13 o 
   6  15   3        1.84       -1.70     10.76 o 
   7  15   3        8.45        6.06     10.76 o 
  -9  16   3        1.04       -7.09     14.96 o 
  -8  16   3       46.90       30.52     12.66 o 
  -7  16   3       47.78       26.62     13.58 o 
  -6  16   3       34.14       38.27     10.44 o 
  -5  16   3        4.18       10.07     10.59 o 
  -4  16   3       85.49       71.87     10.74 o 
  -3  16   3       12.88       24.09      8.54 o 
  -2  16   3       13.69       22.31      8.18 o 
  -1  16   3       13.05        6.84      7.64 o 
   0  16   3       38.13       38.38      8.92 o 
   1  16   3        0.90        0.16      8.06 o 
   2  16   3        2.02        5.30      9.07 o 
   3  16   3        2.00       -6.56      9.61 o 
   4  16   3        4.76        0.32      9.42 o 
   5  16   3       17.02        2.02     10.29 o 
   6  16   3       49.77       36.74     12.65 o 
   7  16   3        0.37       -9.45     13.38 o 
  -8  17   3       75.08       81.88     24.41 o 
  -7  17   3       69.75       92.30     18.11 o 
  -6  17   3       72.50       68.33     12.84 o 
  -5  17   3        0.98        6.20     11.53 o 
  -4  17   3        0.20        1.82      8.10 o 
  -3  17   3        1.21        5.90      8.18 o 
  -2  17   3       21.38       16.75      8.28 o 
  -1  17   3       93.15      107.88     12.26 o 
   0  17   3       12.60       14.93      8.45 o 
   1  17   3       27.46       36.09     17.71 o 
   2  17   3      137.72      149.17     17.48 o 
   3  17   3       26.39        7.91     14.17 o 
   4  17   3        2.35        1.62     10.53 o 
   5  17   3        1.49       18.90     15.75 o 
   6  17   3       11.32       -2.36     15.75 o 
  -6  18   3       33.04       10.24     19.68 o 
  -5  18   3      164.59      130.69     28.34 o 
  -4  18   3       83.47      133.37     21.26 o 
  -3  18   3       69.71       71.68     14.47 o 
  -2  18   3       92.84      110.27     12.93 o 
  -1  18   3       55.04       67.52     11.64 o 
   0  18   3       14.13       11.87     11.32 o 
   1  18   3        2.92       -7.64      9.03 o 
   2  18   3        1.71      -12.60     12.60 o 
   3  18   3       86.56       62.20     20.47 o 
   4  18   3       14.18        4.72     16.53 o 
  -2  19   3       19.42       10.29     10.76 o 
  -1  19   3       12.35       23.89     12.48 o 
   0  19   3       40.79       46.45     18.90 o 
   1  19   3       16.29       16.53     14.96 o 
   2  19   3       31.78       36.22     17.32 o 
 -15   0   4       46.12       40.94     21.26 o 
 -14   0   4       34.53       30.87     13.07 o 
 -13   0   4       64.31       60.06     14.19 o 
 -12   0   4      142.54      154.56     17.26 o 
 -11   0   4       19.91       13.11      8.62 o 
 -10   0   4      770.57      853.03     31.89 o 
  -9   0   4      922.32      979.18     31.67 o 
  -8   0   4      412.19      417.75     20.86 o 
  -7   0   4     4109.06     3957.21     66.56 o 
  -6   0   4     5959.90     6279.16    129.91 o 
  -5   0   4        2.04       10.24      7.09 o 
  -4   0   4      373.31      311.78     20.47 o 
  -3   0   4     2282.34     2615.47     62.99 o 
  -2   0   4      208.32      254.30     15.75 o 
  -1   0   4      122.08       57.51      8.27 o 
   0   0   4     1492.55     1410.02     25.98 o 
   1   0   4     7087.78     8035.66     95.50 o 
   2   0   4     5668.36     5352.20     66.20 o 
   3   0   4     6546.58     7152.79    135.42 o 
   4   0   4      574.02      515.69     26.77 o 
   5   0   4       11.33       20.47     10.24 o 
   6   0   4      106.64      138.57     18.90 o 
   7   0   4      352.33      310.20     27.56 o 
   8   0   4      417.16      459.01     35.43 o 
   9   0   4      250.91      256.67     29.92 o 
  10   0   4      160.26       87.39     23.62 o 
  11   0   4      214.69      240.13     33.07 o 
  12   0   4      279.51      265.33     35.43 o 
 -15   1   4        0.59      -10.53     10.53 o 
 -14   1   4      120.63      103.65     12.28 o 
 -13   1   4      359.79      378.00     22.59 o 
 -12   1   4      144.85      139.62     11.76 o 
 -11   1   4       52.97       41.13      7.74 o 
 -10   1   4     1126.01     1130.44     25.65 o 
  -9   1   4        2.34        1.36      3.83 o 
  -8   1   4       38.26       50.15      6.15 o 
  -7   1   4     1211.64     1122.32     28.64 o 
  -6   1   4        4.97        0.16      2.82 o 
  -5   1   4     4120.20     4488.12     51.96 o 
  -4   1   4     1588.82     1352.35     31.45 o 
  -3   1   4     1504.70     1407.10     64.17 o 
  -2   1   4       11.62       19.95     12.99 o 
  -1   1   4      240.56      231.43      7.07 o 
   0   1   4     4482.13     4902.50     45.08 o 
   1   1   4      557.67      611.66     10.30 o 
   2   1   4      272.13      294.20      6.36 o 
   3   1   4      528.31      535.19     38.58 o 
   4   1   4       23.08       29.52      7.24 o 
   5   1   4     2651.85     2689.17     51.21 o 
   6   1   4        5.60        5.66      7.50 o 
   7   1   4       88.71      133.46     14.47 o 
   8   1   4      128.17      133.18     15.30 o 
   9   1   4      313.98      325.65     75.58 o 
  10   1   4        4.10       -2.53     10.29 o 
  11   1   4        7.69        8.02     11.65 o 
  12   1   4        6.27        7.46     16.53 o 
 -15   2   4        1.31       -4.20      9.09 o 
 -14   2   4        0.79        2.64      7.53 o 
 -13   2   4       18.31       20.07      8.06 o 
 -12   2   4       39.51       32.02      7.02 o 
 -11   2   4       71.28       65.99      8.32 o 
 -10   2   4        9.24        6.07      5.30 o 
  -9   2   4       64.68       77.91      7.83 o 
  -8   2   4        4.90       10.26      4.30 o 
  -7   2   4      989.53      999.16     23.87 o 
  -6   2   4      432.03      382.05     11.22 o 
  -5   2   4       23.06       38.98      4.75 o 
  -4   2   4       36.59       28.36      4.36 o 
  -3   2   4      312.83      369.21     14.68 o 
  -2   2   4       54.31       57.78      6.38 o 
  -1   2   4      196.50      172.28      7.11 o 
   0   2   4      264.77      259.85      8.97 o 
   1   2   4       15.72       13.63      2.17 o 
   2   2   4     1375.55     1389.92     18.48 o 
   3   2   4      772.09      803.29     16.01 o 
   4   2   4      291.20      301.24     15.30 o 
   5   2   4        3.55        4.87     11.42 o 
   6   2   4      248.59      249.77     23.23 o 
   7   2   4       15.45       19.04      9.17 o 
   8   2   4       26.78       39.03     12.60 o 
   9   2   4       65.76       51.07     14.96 o 
  10   2   4        1.89       -3.54     10.58 o 
  11   2   4       67.48       71.67     16.97 o 
  12   2   4       14.06       11.02     13.92 o 
 -15   3   4       13.46       14.88     11.02 o 
 -14   3   4      203.81      209.82     15.91 o 
 -13   3   4      742.95      751.31     24.11 o 
 -12   3   4      473.12      473.31     18.69 o 
 -11   3   4        3.56       -0.14      5.06 o 
 -10   3   4     1411.16     1420.17     28.66 o 
  -9   3   4      218.92      212.72     11.20 o 
  -8   3   4      537.46      564.88     15.95 o 
  -7   3   4     3398.04     3401.82     50.99 o 
  -6   3   4     1051.15     1029.59     19.55 o 
  -5   3   4     5302.25     5715.17     63.01 o 
  -4   3   4     4991.27     4833.69     55.07 o 
  -3   3   4     4173.58     3893.59     46.54 o 
  -2   3   4      253.28      232.28      7.51 o 
  -1   3   4     2378.28     2419.54     27.51 o 
   0   3   4     4809.77     5005.81     41.96 o 
   1   3   4      502.81      528.74     10.68 o 
   2   3   4     2021.49     2005.27     28.53 o 
   3   3   4     1016.47      988.02     18.73 o 
   4   3   4      277.53      255.85     33.07 o 
   5   3   4     2968.35     2894.00     54.00 o 
   6   3   4      121.08      148.05     13.63 o 
   7   3   4      626.67      636.56     48.03 o 
   8   3   4      536.99      572.98     51.57 o 
   9   3   4      808.78      801.35     33.68 o 
  10   3   4       15.24       -0.02     10.85 o 
  11   3   4        0.02        1.97     11.53 o 
  12   3   4       39.01       34.90     15.00 o 
 -15   4   4        6.33       -0.63     12.44 o 
 -14   4   4        2.26       -1.17     11.88 o 
 -13   4   4       29.71       13.01      7.75 o 
 -12   4   4       77.30       90.41     10.25 o 
 -11   4   4       22.02       23.27      6.82 o 
 -10   4   4      497.17      517.67     17.37 o 
  -9   4   4      731.42      764.82     23.28 o 
  -8   4   4      285.52      270.93     11.59 o 
  -7   4   4     1185.25     1110.39     25.67 o 
  -6   4   4     2299.53     2343.10     33.47 o 
  -5   4   4       24.42       19.23      3.92 o 
  -4   4   4       65.90       74.92      5.99 o 
  -3   4   4       65.65       63.57      5.62 o 
  -2   4   4       36.24       35.16      3.40 o 
  -1   4   4     1019.39      973.38     14.17 o 
   0   4   4      747.39      662.02     11.47 o 
   1   4   4     3047.48     3215.36     30.57 o 
   2   4   4     1879.90     1821.62     27.73 o 
   3   4   4     2869.80     2960.70     62.44 o 
   4   4   4      465.72      448.28     29.76 o 
   5   4   4        3.19        2.36      4.68 o 
   6   4   4       40.81       48.11      8.00 o 
   7   4   4       96.50       94.28     12.30 o 
   8   4   4      150.75      156.12     17.87 o 
   9   4   4      122.45      139.22     45.27 o 
  10   4   4       51.57       72.52     29.52 o 
  11   4   4       89.59      114.61     18.83 o 
 -15   5   4       11.05       -6.30     17.32 o 
 -14   5   4        1.36        0.27     11.40 o 
 -13   5   4        7.16        7.59     10.14 o 
 -12   5   4       26.22       21.45     12.94 o 
 -11   5   4       82.64       74.57     11.11 o 
 -10   5   4       36.72       38.09      6.94 o 
  -9   5   4      247.58      254.64     12.13 o 
  -8   5   4       62.99       74.41      8.20 o 
  -7   5   4      142.29      143.90     11.18 o 
  -6   5   4      334.41      319.99     13.65 o 
  -5   5   4      100.40      157.55      8.67 o 
  -4   5   4      292.24      322.45     11.21 o 
  -3   5   4      214.66      200.21      8.07 o 
  -2   5   4      248.73      243.70      7.12 o 
  -1   5   4      409.55      415.68     12.99 o 
   0   5   4       22.76       31.88      3.40 o 
   1   5   4       47.16       41.62      3.71 o 
   2   5   4      542.46      531.67     12.55 o 
   3   5   4       32.89       28.74      4.52 o 
   4   5   4       29.33       29.86      5.04 o 
   5   5   4      136.91      122.48      9.98 o 
   6   5   4      113.27      126.08     10.73 o 
   7   5   4       49.41       36.47      8.16 o 
   8   5   4       14.36       16.83      7.25 o 
   9   5   4        0.06        9.91     10.85 o 
  10   5   4        1.72        4.45     11.09 o 
  11   5   4       37.86       51.57     14.91 o 
 -15   6   4        6.79       -4.72     18.90 o 
 -14   6   4        8.09        3.83     12.44 o 
 -13   6   4       38.29       36.95     11.51 o 
 -12   6   4       46.30       39.71     10.83 o 
 -11   6   4      245.60      267.78     17.72 o 
 -10   6   4      237.56      254.29     16.25 o 
  -9   6   4      408.06      411.54     18.22 o 
  -8   6   4      239.27      285.50     18.59 o 
  -7   6   4     2808.08     2900.79     58.08 o 
  -6   6   4     1804.85     1725.55     29.17 o 
  -5   6   4       55.58       43.39      5.92 o 
  -4   6   4        0.30        2.26      3.11 o 
  -3   6   4      410.32      427.35      9.98 o 
  -2   6   4      205.82      186.09      8.81 o 
  -1   6   4     1875.97     1916.61     24.11 o 
   0   6   4     1680.25     1738.53     20.96 o 
   1   6   4      817.79      816.22     13.55 o 
   2   6   4     4017.82     4013.24     47.62 o 
   3   6   4     2742.95     2718.93     38.75 o 
   4   6   4      677.52      657.35     15.83 o 
   5   6   4        3.43       -2.19      5.79 o 
   6   6   4      418.72      388.20     16.66 o 
   7   6   4       32.41       36.92      8.28 o 
   8   6   4      158.72      182.99     15.88 o 
   9   6   4      201.85      186.04     18.90 o 
  10   6   4       25.58       14.24     19.68 o 
  11   6   4      225.36      209.36     40.55 o 
 -14   7   4       67.26       60.94     17.71 o 
 -13   7   4      238.30      254.01     19.54 o 
 -12   7   4      170.28      179.35     16.47 o 
 -11   7   4       53.83       54.89     11.45 o 
 -10   7   4      274.48      280.15     17.36 o 
  -9   7   4       68.47       63.88     12.25 o 
  -8   7   4      381.96      333.62     25.59 o 
  -7   7   4      950.18      906.69     43.30 o 
  -6   7   4      598.55      680.07     18.02 o 
  -5   7   4     1485.82     1638.54     28.92 o 
  -4   7   4     2356.02     2407.92     31.96 o 
  -3   7   4     2281.69     2235.93     41.23 o 
  -2   7   4      898.29      872.16     19.63 o 
  -1   7   4     1544.52     1561.09     34.55 o 
   0   7   4      952.87      966.74     16.38 o 
   1   7   4        5.69        0.08      3.00 o 
   2   7   4      231.52      241.88     12.00 o 
   3   7   4      116.93      130.82     10.34 o 
   4   7   4      189.25      198.58      9.71 o 
   5   7   4      879.01      889.34     42.05 o 
   6   7   4      321.77      338.70     16.06 o 
   7   7   4      609.15      604.21     21.33 o 
   8   7   4      366.25      362.26     17.96 o 
   9   7   4      320.48      366.96     24.01 o 
  10   7   4       45.24       35.88     13.63 o 
  11   7   4        2.83       -3.38     11.40 o 
 -14   8   4        2.69        2.36     20.47 o 
 -13   8   4        3.35       -1.27     12.77 o 
 -12   8   4       12.45        6.07      9.39 o 
 -11   8   4      122.04      120.55     13.70 o 
 -10   8   4       54.11       53.22     12.65 o 
  -9   8   4      100.75       98.32     13.88 o 
  -8   8   4        5.42       -3.08      6.69 o 
  -7   8   4       25.71       43.28     10.29 o 
  -6   8   4        0.91        7.74      4.67 o 
  -5   8   4        2.86       -0.26      3.66 o 
  -4   8   4       17.25       25.08      4.84 o 
  -3   8   4      198.52      192.33      8.95 o 
  -2   8   4      110.29      135.27     10.61 o 
  -1   8   4      469.59      523.26     21.45 o 
   0   8   4       46.52       56.77      5.51 o 
   1   8   4      131.52      128.17      7.42 o 
   2   8   4        0.22       -2.77      3.92 o 
   3   8   4       82.97       82.12      6.88 o 
   4   8   4       50.97       61.28      6.85 o 
   5   8   4       23.89       28.28      7.08 o 
   6   8   4        0.58        2.28      6.01 o 
   7   8   4        2.07        5.52      6.23 o 
   8   8   4        1.26       18.77      8.00 o 
   9   8   4        0.38       -9.46      9.46 o 
  10   8   4        0.70        1.12     17.71 o 
 -14   9   4       26.31        1.57     22.04 o 
 -13   9   4      167.15      166.75     23.38 o 
 -12   9   4      113.74      122.59     29.08 o 
 -11   9   4       58.19       72.08     15.03 o 
 -10   9   4      211.54      233.24     20.83 o 
  -9   9   4      145.98      147.74     16.25 o 
  -8   9   4      104.02       73.15     13.78 o 
  -7   9   4      467.71      486.32     23.23 o 
  -6   9   4       87.02       85.05      8.40 o 
  -5   9   4      311.65      303.04     11.69 o 
  -4   9   4     1038.17     1040.54     20.73 o 
  -3   9   4     1162.24     1169.45     24.68 o 
  -2   9   4      452.22      457.73     15.27 o 
  -1   9   4      902.94      844.87     20.45 o 
   0   9   4      724.51      695.44     16.10 o 
   1   9   4       87.32       87.33      8.52 o 
   2   9   4      415.61      398.56     16.85 o 
   3   9   4       75.72       73.38      8.18 o 
   4   9   4      117.27      140.62     11.76 o 
   5   9   4      353.43      396.05     40.55 o 
   6   9   4      266.10      288.95     14.99 o 
   7   9   4      158.69      160.32     12.99 o 
   8   9   4      144.11      119.61     12.71 o 
   9   9   4       69.23       69.51     14.47 o 
  10   9   4        6.46        0.61     10.76 o 
 -12  10   4        8.15       16.22     14.17 o 
 -11  10   4      105.79      109.66     17.21 o 
 -10  10   4      483.91      516.40     28.81 o 
  -9  10   4      423.25      514.42     26.79 o 
  -8  10   4      445.84      386.18     61.02 o 
  -7  10   4      625.23      583.00     26.45 o 
  -6  10   4      696.40      756.76     20.11 o 
  -5  10   4       81.77       75.58      7.32 o 
  -4  10   4       28.41       16.81      5.00 o 
  -3  10   4       11.54        6.20      4.83 o 
  -2  10   4      175.91      144.75     13.02 o 
  -1  10   4     1530.63     1568.11     29.68 o 
   0  10   4     1421.79     1500.14     36.48 o 
   1  10   4     1085.59     1150.91     28.54 o 
   2  10   4      941.48      955.09     23.73 o 
   3  10   4     1246.19     1224.75     47.80 o 
   4  10   4      198.73      203.36     12.40 o 
   5  10   4       38.22       38.94      8.02 o 
   6  10   4       22.64       27.11      9.84 o 
   7  10   4        0.12        4.21      8.86 o 
   8  10   4      132.43      128.97     15.86 o 
   9  10   4       73.64       59.84     21.26 o 
  10  10   4       48.00       54.32     22.04 o 
 -12  11   4        8.70       11.89     13.07 o 
 -11  11   4        7.48        1.45     10.85 o 
 -10  11   4        0.00      -10.08     11.02 o 
  -9  11   4       51.99       50.85     13.00 o 
  -8  11   4       22.42       35.05     10.85 o 
  -7  11   4       85.08       84.31      9.49 o 
  -6  11   4        0.84        0.01      4.88 o 
  -5  11   4      205.26      251.59     11.68 o 
  -4  11   4      223.73      241.26     11.34 o 
  -3  11   4      253.49      239.95     14.99 o 
  -2  11   4      178.97      161.67     10.83 o 
  -1  11   4      111.31      109.39      9.09 o 
   0  11   4        0.93        0.81      4.59 o 
   1  11   4       16.40       22.70      6.46 o 
   2  11   4      128.90      138.45     10.58 o 
   3  11   4        0.12        3.81      5.59 o 
   4  11   4        0.97       -3.67      5.55 o 
   5  11   4       83.59       84.09     10.28 o 
   6  11   4       69.45       70.96     15.35 o 
   7  11   4      128.93      107.85     15.00 o 
   8  11   4       19.88       19.33     14.57 o 
 -11  12   4       12.53        8.73     12.21 o 
 -10  12   4       16.91       12.96     15.75 o 
  -9  12   4       95.29      121.01     17.23 o 
  -8  12   4       96.41       59.59     15.35 o 
  -7  12   4      297.25      260.94     13.28 o 
  -6  12   4      416.90      450.51     19.32 o 
  -5  12   4        3.03       -2.94      4.92 o 
  -4  12   4        0.28       -1.40      4.79 o 
  -3  12   4       14.97        3.25      5.09 o 
  -2  12   4        5.98        8.37      6.01 o 
  -1  12   4       87.97       86.23     10.34 o 
   0  12   4       30.08       33.70      6.15 o 
   1  12   4      226.83      217.32     12.86 o 
   2  12   4      176.84      162.71     11.80 o 
   3  12   4      134.69      124.83     11.04 o 
   4  12   4       37.57       34.83      8.28 o 
   5  12   4        7.58        7.09      7.27 o 
   6  12   4        5.73        3.15     11.81 o 
   7  12   4        4.02        3.94     12.60 o 
   8  12   4       35.77       48.03     18.90 o 
 -11  13   4       25.97       11.02     18.11 o 
 -10  13   4      186.19      223.45     22.50 o 
  -9  13   4       20.74       13.75     11.40 o 
  -8  13   4       85.40       53.08     13.22 o 
  -7  13   4       96.88      114.44     10.25 o 
  -6  13   4       58.41       56.83     12.95 o 
  -5  13   4      350.17      337.66     21.48 o 
  -4  13   4      545.65      588.36     20.19 o 
  -3  13   4      497.35      557.72     19.33 o 
  -2  13   4      214.97      229.61     13.45 o 
  -1  13   4      331.68      314.89     15.68 o 
   0  13   4      294.00      289.16     12.75 o 
   1  13   4        0.64       -5.79      5.81 o 
   2  13   4       47.75       16.64      8.51 o 
   3  13   4        0.72        3.56      8.62 o 
   4  13   4      130.96      115.58     28.74 o 
   5  13   4      395.48      404.40     33.85 o 
   6  13   4      180.87      214.15     27.56 o 
   7  13   4       95.10       76.37     20.47 o 
   8  13   4      119.29      143.29     24.41 o 
 -10  14   4      143.58      136.21     25.98 o 
  -9  14   4      122.43      159.22     38.97 o 
  -8  14   4      108.39      103.45     27.16 o 
  -7  14   4        0.79       -1.08      7.47 o 
  -6  14   4       43.53       35.57      7.83 o 
  -5  14   4       31.98       16.18      6.42 o 
  -4  14   4       19.66        7.40      6.72 o 
  -3  14   4       21.91       18.47      7.47 o 
  -2  14   4        1.92       -2.30      6.20 o 
  -1  14   4      232.93      210.37     13.62 o 
   0  14   4      256.46      244.24     27.16 o 
   1  14   4      228.06      253.86     18.09 o 
   2  14   4        2.91       -1.18      7.79 o 
   3  14   4      132.69      150.57     15.86 o 
   4  14   4       40.82       61.95     12.77 o 
   5  14   4       61.45       58.09     12.77 o 
   6  14   4        0.25      -11.02     11.02 o 
   7  14   4       11.17       29.13     17.32 o 
  -9  15   4       73.30       62.99     21.26 o 
  -8  15   4        2.58        8.24     11.32 o 
  -7  15   4       15.04       -4.24      7.82 o 
  -6  15   4       78.21       44.77      8.52 o 
  -5  15   4        5.80        3.02      6.21 o 
  -4  15   4        1.81        1.30      6.74 o 
  -3  15   4       30.26       28.69      8.56 o 
  -2  15   4       29.50       20.08      9.37 o 
  -1  15   4        7.18       11.52      7.62 o 
   0  15   4       50.06       65.05     26.38 o 
   1  15   4       53.51       47.44     11.65 o 
   2  15   4      121.10      151.56     33.85 o 
   3  15   4        2.48        1.18      8.70 o 
   4  15   4       46.18       40.30     12.10 o 
   5  15   4        1.68        8.11     10.20 o 
   6  15   4       11.59       21.26     16.53 o 
   7  15   4        0.07        0.00     15.75 o 
  -8  16   4       71.50       74.01     22.04 o 
  -7  16   4      126.75      114.56     14.76 o 
  -6  16   4      216.12      204.06     14.77 o 
  -5  16   4        2.71       -5.37      6.38 o 
  -4  16   4       25.68       21.81      8.97 o 
  -3  16   4        3.54        9.94      7.64 o 
  -2  16   4       44.94       59.68     10.56 o 
  -1  16   4      235.46      280.89     16.78 o 
   0  16   4       52.43       46.92     12.21 o 
   1  16   4      310.18      258.50     20.31 o 
   2  16   4      136.84      116.53     15.86 o 
   3  16   4      107.04      108.74     15.86 o 
   4  16   4       84.30       73.42     14.35 o 
   5  16   4        0.56        5.97     11.16 o 
   6  16   4        0.15       -4.72     14.96 o 
  -7  17   4        1.94       -7.87     17.32 o 
  -6  17   4       50.33       44.91     15.30 o 
  -5  17   4       97.68       93.04     11.49 o 
  -4  17   4      105.73      126.29     17.89 o 
  -3  17   4       73.05       87.94     12.00 o 
  -2  17   4       27.83       41.76     10.89 o 
  -1  17   4       33.69       45.68     17.71 o 
   0  17   4       13.28       27.73     11.40 o 
   1  17   4        9.14       -4.59      9.64 o 
   2  17   4        8.11       31.51     13.38 o 
   3  17   4        7.02       14.96     14.96 o 
   4  17   4       46.91       40.94     18.11 o 
  -5  18   4        0.08       -7.09     14.17 o 
  -4  18   4        0.65        3.04     11.81 o 
  -3  18   4       16.69        0.88     11.16 o 
  -2  18   4       16.49        5.15     10.76 o 
  -1  18   4        0.90       -7.87     12.60 o 
   0  18   4        0.36        5.51     14.17 o 
   1  18   4        1.18       -7.09     12.60 o 
   2  18   4       26.10       32.28     18.11 o 
   3  18   4        0.00      -14.17     14.96 o 
  -4  19   4       20.55       37.79     18.90 o 
  -3  19   4       71.06       89.75     22.04 o 
  -2  19   4       56.45       72.43     22.04 o 
  -1  19   4        9.55       54.32     19.68 o 
   0  19   4       20.34        3.15     15.75 o 
 -15   1   5      100.74      106.35     16.25 o 
 -14   1   5        9.41       -0.36      8.22 o 
 -13   1   5      220.37      210.66     14.94 o 
 -12   1   5        8.36        5.40      6.64 o 
 -11   1   5        2.11       14.64      6.40 o 
 -10   1   5      902.88      944.45     24.23 o 
  -9   1   5     1178.79     1148.31     37.86 o 
  -8   1   5      138.11      137.84     19.29 o 
  -7   1   5     1338.34     1356.43     84.64 o 
  -6   1   5     2554.07     2547.19     54.05 o 
  -5   1   5     1115.34      996.39     32.28 o 
  -4   1   5      117.59      124.80     10.67 o 
  -3   1   5        0.39       -1.57      3.59 o 
  -2   1   5       37.66       50.54      5.29 o 
  -1   1   5     1784.18     1784.45     23.69 o 
   0   1   5     4747.98     4908.06     47.36 o 
   1   1   5      678.22      658.20     22.83 o 
   2   1   5      929.94      930.58     26.44 o 
   3   1   5     3016.16     3187.05     56.78 o 
   4   1   5     1021.63     1058.67     30.89 o 
   5   1   5       73.43       90.92     25.59 o 
   6   1   5       77.56       96.16     24.01 o 
   7   1   5       32.07       40.31     11.32 o 
   8   1   5      126.41      144.14     19.68 o 
   9   1   5      115.58      138.97     19.20 o 
  10   1   5       53.84       48.00     16.12 o 
  11   1   5       16.68       32.22     23.62 o 
 -15   2   5       89.42       88.48     12.98 o 
 -14   2   5       34.68       43.33     10.33 o 
 -13   2   5      596.62      629.43     22.82 o 
 -12   2   5      123.69      144.03     12.38 o 
 -11   2   5      861.97      921.71     22.18 o 
 -10   2   5        1.22        0.39      6.14 o 
  -9   2   5      613.55      626.81     66.53 o 
  -8   2   5       61.70       85.03     15.75 o 
  -7   2   5      751.53      777.89     22.97 o 
  -6   2   5     3180.44     3189.84     46.30 o 
  -5   2   5      234.50      188.25      9.53 o 
  -4   2   5     2809.99     2909.89     83.46 o 
  -3   2   5     3977.48     3971.78     61.77 o 
  -2   2   5      774.83      699.24     16.20 o 
  -1   2   5     1519.47     1567.47     22.07 o 
   0   2   5     1733.66     1723.41     22.84 o 
   1   2   5      853.26      957.60     18.99 o 
   2   2   5      335.23      369.60     16.42 o 
   3   2   5      304.39      325.16     16.12 o 
   4   2   5      884.14     1000.22     29.75 o 
   5   2   5      500.82      609.70     24.77 o 
   6   2   5     1188.27     1288.56     37.29 o 
   7   2   5      624.26      615.46     33.07 o 
   8   2   5      292.97      310.98     22.81 o 
   9   2   5      232.10      225.14     21.71 o 
  10   2   5       85.20       70.95     18.90 o 
  11   2   5        1.69       13.38     13.92 o 
 -15   3   5        6.66      -11.88     11.88 o 
 -14   3   5       15.18        5.74      8.53 o 
 -13   3   5       38.89       25.35      9.36 o 
 -12   3   5        5.14       11.32      7.07 o 
 -11   3   5        0.40        7.62      5.92 o 
 -10   3   5      200.20      188.73     13.78 o 
  -9   3   5       61.55       67.10     12.21 o 
  -8   3   5       23.82       18.53      8.30 o 
  -7   3   5      132.54      152.25     18.11 o 
  -6   3   5      489.44      521.55     23.12 o 
  -5   3   5       93.10       70.20      6.58 o 
  -4   3   5       24.89       37.19      9.32 o 
  -3   3   5      279.53      268.40     24.29 o 
  -2   3   5      716.90      681.54     16.16 o 
  -1   3   5        0.41        1.25      4.55 o 
   0   3   5      765.04      757.44     16.35 o 
   1   3   5       55.65       53.95      4.83 o 
   2   3   5      380.80      383.91     18.30 o 
   3   3   5      266.39      280.43     15.80 o 
   4   3   5      690.74      674.90     35.43 o 
   5   3   5       56.66       58.26     10.53 o 
   6   3   5        1.52        6.32      8.51 o 
   7   3   5       11.83       -1.57      8.91 o 
   8   3   5        0.80        2.36      9.64 o 
   9   3   5       13.12       13.65      9.34 o 
  10   3   5        3.57       -2.38     11.32 o 
  11   3   5        7.59       14.01     14.91 o 
 -15   4   5       22.00       37.29     23.62 o 
 -14   4   5       14.79       11.65     13.21 o 
 -13   4   5        8.37        6.34     11.33 o 
 -12   4   5      635.57      663.68     26.51 o 
 -11   4   5      283.34      298.09     15.28 o 
 -10   4   5      140.22      115.77     16.71 o 
  -9   4   5      292.38      329.68     21.43 o 
  -8   4   5        9.52       29.63     16.53 o 
  -7   4   5     1016.47      983.04     51.18 o 
  -6   4   5      781.51      839.72     27.18 o 
  -5   4   5       56.22       58.17     11.11 o 
  -4   4   5      439.17      467.49     23.42 o 
  -3   4   5     1579.89     1480.83     22.08 o 
  -2   4   5     3515.86     3673.96     39.85 o 
  -1   4   5     1315.37     1352.02     17.25 o 
   0   4   5      506.77      456.66      9.51 o 
   1   4   5       20.74       15.85      3.72 o 
   2   4   5      435.08      462.92     11.81 o 
   3   4   5      833.21      866.49     29.92 o 
   4   4   5       13.59       22.45      7.94 o 
   5   4   5       34.37       20.33      8.06 o 
   6   4   5      582.77      627.54     21.75 o 
   7   4   5      300.98      305.36     18.77 o 
   8   4   5      102.01       90.79     11.96 o 
   9   4   5       82.20       65.55     11.70 o 
  10   4   5       10.99       19.83     13.33 o 
 -15   5   5      112.46       94.48     29.13 o 
 -14   5   5        0.24       -6.85      9.84 o 
 -13   5   5       88.87       98.08     14.50 o 
 -12   5   5       26.06       -1.37      8.74 o 
 -11   5   5      102.55       94.98     15.24 o 
 -10   5   5      955.47      906.36     35.02 o 
  -9   5   5     1416.60     1245.32     82.67 o 
  -8   5   5      275.05      298.69     19.95 o 
  -7   5   5     2255.16     2318.03     96.84 o 
  -6   5   5     2409.90     2449.77     55.77 o 
  -5   5   5     1339.98     1337.92     37.42 o 
  -4   5   5       19.01       23.93      5.12 o 
  -3   5   5       38.31       40.50      4.66 o 
  -2   5   5        2.55        3.66      3.36 o 
  -1   5   5     3579.12     3603.95     41.92 o 
   0   5   5     3656.47     3673.63     33.06 o 
   1   5   5     1021.55      970.30     20.46 o 
   2   5   5     1013.51     1055.02     19.45 o 
   3   5   5     3290.17     3323.52     66.93 o 
   4   5   5      198.28      215.97     16.46 o 
   5   5   5       88.69       80.31      9.65 o 
   6   5   5       77.37       75.38     15.73 o 
   7   5   5       31.49       21.38      8.22 o 
   8   5   5      117.26      106.24     12.32 o 
   9   5   5       84.93      107.43     17.23 o 
  10   5   5       98.13       93.50     18.64 o 
 -15   6   5       10.15       24.41     23.62 o 
 -14   6   5       47.01       42.70     13.42 o 
 -13   6   5       69.34       86.05     13.75 o 
 -12   6   5       31.55       27.70     12.10 o 
 -11   6   5       41.11       42.72     12.86 o 
 -10   6   5       23.07       26.43     13.38 o 
  -9   6   5        5.29       -3.94      7.79 o 
  -8   6   5       14.14       22.19      9.07 o 
  -7   6   5       18.73       41.29     18.11 o 
  -6   6   5      305.28      319.90     13.01 o 
  -5   6   5      226.05      219.17     11.11 o 
  -4   6   5      543.85      488.71     15.80 o 
  -3   6   5      849.63      854.12     18.06 o 
  -2   6   5       55.32       60.75      5.96 o 
  -1   6   5      305.26      342.81     10.03 o 
   0   6   5        1.58        1.65      3.19 o 
   1   6   5      608.46      586.99     15.80 o 
   2   6   5        0.18        4.53      3.46 o 
   3   6   5      140.43      160.43     10.63 o 
   4   6   5      416.95      386.39     15.95 o 
   5   6   5        1.51        7.57      8.28 o 
   6   6   5      336.89      321.45     16.81 o 
   7   6   5       56.78       79.48     11.04 o 
   8   6   5      143.40      103.69     12.71 o 
   9   6   5       18.94        2.22     13.38 o 
  10   6   5       57.54       37.00     15.00 o 
 -14   7   5        0.14        4.72     17.32 o 
 -13   7   5        2.05       14.76     17.71 o 
 -12   7   5       16.99       19.75     12.23 o 
 -11   7   5        1.33        0.10      9.17 o 
 -10   7   5      103.95      109.19     15.80 o 
  -9   7   5      246.65      252.60     19.83 o 
  -8   7   5      113.87      103.04     13.88 o 
  -7   7   5       24.02       19.34      8.70 o 
  -6   7   5       93.09       69.56      7.91 o 
  -5   7   5      113.53      125.94      9.41 o 
  -4   7   5        2.71       -1.00      3.51 o 
  -3   7   5      299.86      298.99     12.27 o 
  -2   7   5      275.08      263.90     10.69 o 
  -1   7   5      337.68      368.48     12.26 o 
   0   7   5      849.37      862.16     51.41 o 
   1   7   5       57.40       53.19      6.93 o 
   2   7   5       64.76       62.04      6.54 o 
   3   7   5      169.21      185.80      9.67 o 
   4   7   5        0.62       -2.00      5.21 o 
   5   7   5      181.90      209.21     14.03 o 
   6   7   5       69.24       74.21     10.11 o 
   7   7   5       22.29       18.52      8.48 o 
   8   7   5       60.02       91.10     13.04 o 
   9   7   5       36.60       32.34     18.90 o 
  10   7   5       89.49       87.46     17.53 o 
 -14   8   5       28.36       -3.15     19.68 o 
 -13   8   5       55.74       40.74     17.32 o 
 -12   8   5      460.82      456.53     29.49 o 
 -11   8   5      318.39      302.27     27.56 o 
 -10   8   5       43.14       39.52     12.66 o 
  -9   8   5      110.95      105.27     24.01 o 
  -8   8   5        1.04        5.51      7.79 o 
  -7   8   5      745.04      755.25     49.99 o 
  -6   8   5      332.82      398.04     15.19 o 
  -5   8   5       14.66       29.35      6.37 o 
  -4   8   5      455.79      444.15     14.20 o 
  -3   8   5     1637.60     1611.10     27.04 o 
  -2   8   5     1939.83     2045.03     30.81 o 
  -1   8   5     1474.80     1550.15     44.09 o 
   0   8   5      313.41      322.39     13.62 o 
   1   8   5      230.21      228.81     16.22 o 
   2   8   5       73.40       76.46      8.39 o 
   3   8   5      435.45      430.90     16.19 o 
   4   8   5       72.19       88.35     12.52 o 
   5   8   5        5.45       15.29      7.54 o 
   6   8   5      703.01      750.78     30.92 o 
   7   8   5      430.40      465.88     20.75 o 
   8   8   5      149.25      141.44     16.39 o 
   9   8   5      159.43      162.94     20.08 o 
 -13   9   5        1.51      -13.38     16.53 o 
 -12   9   5       10.61       -0.04     11.65 o 
 -11   9   5      175.19      189.05     20.83 o 
 -10   9   5      370.29      401.07     44.09 o 
  -9   9   5      367.61      393.35     25.59 o 
  -8   9   5      181.23      170.55     17.23 o 
  -7   9   5      585.87      569.07     26.79 o 
  -6   9   5      500.99      495.96     17.44 o 
  -5   9   5      203.12      243.50     11.44 o 
  -4   9   5        5.91        2.84      4.31 o 
  -3   9   5       26.23       26.79      5.58 o 
  -2   9   5        4.15        0.21      4.22 o 
  -1   9   5     1196.20     1197.44     23.09 o 
   0   9   5      780.02      832.35     22.02 o 
   1   9   5      347.64      364.18     15.02 o 
   2   9   5      554.13      540.38     24.99 o 
   3   9   5      642.41      658.99     20.56 o 
   4   9   5        3.31        4.75      7.73 o 
   5   9   5        4.62       13.75      8.86 o 
   6   9   5       24.10       13.34      9.27 o 
   7   9   5        0.90       -2.91      9.17 o 
   8   9   5       12.37       20.55     13.38 o 
   9   9   5        9.41       11.02     15.75 o 
 -13  10   5        3.38        0.79     18.11 o 
 -12  10   5        2.01        5.12     13.33 o 
 -11  10   5       35.28       44.16     14.54 o 
 -10  10   5       78.80       42.46     27.16 o 
  -9  10   5      148.03      143.18     17.15 o 
  -8  10   5       18.26       23.47     10.02 o 
  -7  10   5      103.52       76.12     13.00 o 
  -6  10   5       14.19        1.31      5.45 o 
  -5  10   5       37.96       24.89      6.14 o 
  -4  10   5       28.51       37.13      6.64 o 
  -3  10   5       38.99       58.66      6.97 o 
  -2  10   5       78.73       82.75      9.44 o 
  -1  10   5       22.43       23.21      5.76 o 
   0  10   5      431.09      406.92     16.31 o 
   1  10   5      152.09      138.90     10.83 o 
   2  10   5       57.04       56.84     12.66 o 
   3  10   5      336.69      303.03     15.08 o 
   4  10   5       42.91       30.57      9.73 o 
   5  10   5      107.51       68.62     24.41 o 
   6  10   5        1.53       -2.36      9.46 o 
   7  10   5       25.67        4.57      9.73 o 
   8  10   5        0.93       -8.75     10.63 o 
   9  10   5       19.58       21.26     18.11 o 
 -12  11   5        1.82       -6.30     17.32 o 
 -11  11   5        0.97       -6.26     11.65 o 
 -10  11   5      360.60      344.58     33.46 o 
  -9  11   5      387.59      412.45     66.53 o 
  -8  11   5      346.54      351.29     28.34 o 
  -7  11   5      215.64      197.03     22.04 o 
  -6  11   5      363.78      370.12     18.27 o 
  -5  11   5      296.61      288.89     13.25 o 
  -4  11   5        2.30        3.39      5.06 o 
  -3  11   5        6.24       12.37      5.60 o 
  -2  11   5       15.50        7.01      5.71 o 
  -1  11   5      371.88      361.53     15.60 o 
   0  11   5     1642.81     1751.80     34.81 o 
   1  11   5      210.07      232.71     16.60 o 
   2  11   5      425.33      442.92     18.15 o 
   3  11   5      330.01      327.63     16.20 o 
   4  11   5      170.11      161.70     16.42 o 
   5  11   5       44.14       37.28     11.09 o 
   6  11   5       35.81       40.87     12.52 o 
   7  11   5        0.35       10.11     10.76 o 
   8  11   5       35.65       33.00     13.22 o 
 -11  12   5       72.84       35.43     21.26 o 
 -10  12   5        1.02       -2.00     11.16 o 
  -9  12   5        0.22       -0.32     10.85 o 
  -8  12   5       30.78       18.94     14.96 o 
  -7  12   5      105.25      126.75     16.25 o 
  -6  12   5       32.26       52.55      7.70 o 
  -5  12   5      165.67      182.95     11.14 o 
  -4  12   5      199.87      210.67     11.91 o 
  -3  12   5      351.95      350.98     14.41 o 
  -2  12   5      194.51      164.32     13.79 o 
  -1  12   5      443.76      415.30     21.80 o 
   0  12   5       17.13       19.80      7.29 o 
   1  12   5      112.99      105.22     13.29 o 
   2  12   5        9.25       11.73      6.79 o 
   3  12   5       19.70       17.68      7.54 o 
   4  12   5       57.74       69.70     13.00 o 
   5  12   5       26.02       12.86      9.84 o 
   6  12   5      189.37      138.05     26.77 o 
   7  12   5      145.14      126.83     16.97 o 
   8  12   5       64.94       52.75     20.47 o 
 -10  13   5       11.58       -0.45     17.71 o 
  -9  13   5        2.27        4.06     10.53 o 
  -8  13   5        7.60        8.15     10.76 o 
  -7  13   5        4.06        5.42      9.97 o 
  -6  13   5        0.05       -2.71      5.80 o 
  -5  13   5        8.55        7.54      5.70 o 
  -4  13   5        3.61       -3.19      5.18 o 
  -3  13   5       12.41       11.02     10.21 o 
  -2  13   5        0.12        7.74      5.84 o 
  -1  13   5       47.17       29.88     13.00 o 
   0  13   5       28.29       20.21      7.73 o 
   1  13   5        0.02       -5.98      5.98 o 
   2  13   5       43.31       25.15      8.08 o 
   3  13   5        2.17       -1.31      6.96 o 
   4  13   5       16.89        9.67     10.24 o 
   5  13   5        0.77       10.24     14.96 o 
   6  13   5        8.76        4.72     14.96 o 
   7  13   5        0.68        4.72     16.53 o 
  -9  14   5       15.51        1.02     11.40 o 
  -8  14   5       28.92       -0.17     10.29 o 
  -7  14   5       51.26       88.21     12.71 o 
  -6  14   5       42.11       45.24      8.65 o 
  -5  14   5        3.90        1.41      5.86 o 
  -4  14   5      212.98      187.03     12.10 o 
  -3  14   5      242.46      286.60     16.32 o 
  -2  14   5      140.08      180.28     14.09 o 
  -1  14   5       76.92       92.06     10.89 o 
   0  14   5      280.12      267.17     26.85 o 
   1  14   5        0.52       -6.35      7.94 o 
   2  14   5        1.07        1.55     10.63 o 
   3  14   5       52.46       63.79     13.78 o 
   4  14   5       12.50       13.38     11.13 o 
   5  14   5       71.77       60.62     18.90 o 
   6  14   5       53.86       48.81     19.68 o 
  -8  15   5       96.95       62.89     14.94 o 
  -7  15   5      187.91      189.78     17.24 o 
  -6  15   5       89.39       99.69     11.00 o 
  -5  15   5      107.57      131.32     11.69 o 
  -4  15   5        1.30        2.33      6.45 o 
  -3  15   5        3.31       -5.43      7.40 o 
  -2  15   5       65.10       56.52     12.44 o 
  -1  15   5       93.24       94.05     14.19 o 
   0  15   5      406.43      445.04     25.03 o 
   1  15   5      132.29      152.76     16.97 o 
   2  15   5      164.95      176.14     18.35 o 
   3  15   5      148.92      159.26     18.09 o 
   4  15   5       71.24       61.71     14.12 o 
   5  15   5        5.04       15.75     14.96 o 
  -7  16   5        1.11        4.72     18.11 o 
  -6  16   5        9.54       -0.99      7.60 o 
  -5  16   5       48.40       40.38      9.02 o 
  -4  16   5       34.26       40.90      8.86 o 
  -3  16   5        1.15        2.86      7.95 o 
  -2  16   5        5.35        7.21     10.20 o 
  -1  16   5       12.10       -5.24      8.86 o 
   0  16   5        0.26        1.97     10.02 o 
   1  16   5        0.90        5.11     10.02 o 
   2  16   5        9.21        7.15     10.76 o 
   3  16   5        4.16       20.25     15.35 o 
   4  16   5        6.27        0.79     14.17 o 
  -6  17   5       34.26       40.15     18.11 o 
  -5  17   5       22.02       20.09     12.48 o 
  -4  17   5       19.30       21.61     11.98 o 
  -3  17   5        2.07        4.08     10.59 o 
  -2  17   5        4.49        6.30     14.96 o 
  -1  17   5        6.75       11.81     14.96 o 
   0  17   5       13.24        8.66     15.75 o 
   1  17   5       30.02       47.24     18.11 o 
   2  17   5       20.37       37.00     18.90 o 
   3  17   5       48.56       54.32     21.26 o 
  -5  18   5       26.61       41.73     18.90 o 
  -4  18   5       84.34       96.05     22.04 o 
  -3  18   5      117.61      102.35     22.83 o 
  -2  18   5       49.06       52.75     19.68 o 
  -1  18   5       21.56       14.96     16.53 o 
   0  18   5       45.28       23.62     18.11 o 
   1  18   5        8.69        5.51     14.96 o 
 -14   0   6      147.08      191.32     32.28 o 
 -13   0   6       10.31       22.04     17.32 o 
 -12   0   6      183.31      202.34     31.49 o 
 -11   0   6      158.46      161.40     27.56 o 
 -10   0   6      585.28      514.91     40.15 o 
  -9   0   6     1313.76     1390.41     62.99 o 
  -8   0   6      804.58      798.34     45.66 o 
  -7   0   6        7.16        5.51     10.24 o 
  -6   0   6     1627.03     1668.33     61.41 o 
  -5   0   6     2767.23     2761.91     78.73 o 
  -4   0   6      730.06      888.88     38.58 o 
  -3   0   6      709.15      704.65     31.49 o 
  -2   0   6      420.79      411.64     16.67 o 
  -1   0   6      768.78      845.01     31.49 o 
   0   0   6     1045.82     1066.82     41.73 o 
   1   0   6      359.10      404.68     25.98 o 
   2   0   6       22.89       20.47     11.02 o 
   3   0   6      323.26      317.29     25.98 o 
   4   0   6     2338.88     2443.05     74.01 o 
   5   0   6      786.91      788.89     42.52 o 
   6   0   6       77.69       81.09     19.68 o 
   7   0   6       16.65        8.66     16.53 o 
   8   0   6       17.00       -0.79     16.53 o 
   9   0   6       56.16       50.39     22.83 o 
  10   0   6       36.48       53.54     25.19 o 
 -15   1   6       15.60       37.00     22.04 o 
 -14   1   6       39.31       57.85     16.42 o 
 -13   1   6       18.97       21.34     13.56 o 
 -12   1   6      331.70      317.62     25.88 o 
 -11   1   6      193.93      208.09     20.60 o 
 -10   1   6       11.02       18.59     10.76 o 
  -9   1   6       33.22       42.12     11.69 o 
  -8   1   6      155.72      133.41     14.75 o 
  -7   1   6        8.51        7.58      8.27 o 
  -6   1   6      265.78      254.17     27.95 o 
  -5   1   6      117.35      151.68     13.07 o 
  -4   1   6      726.71      794.41     25.54 o 
  -3   1   6     2751.02     2758.00     49.77 o 
  -2   1   6     1825.28     1855.95     26.50 o 
  -1   1   6      347.99      373.43     10.81 o 
   0   1   6      364.23      373.62     12.74 o 
   1   1   6      359.50      384.48     18.04 o 
   2   1   6       34.26       40.49      8.51 o 
   3   1   6        3.83        0.42      7.17 o 
   4   1   6       46.88       69.13     14.57 o 
   5   1   6      136.81      142.43     16.53 o 
   6   1   6      330.58      340.29     22.27 o 
   7   1   6      216.98      219.69     19.71 o 
   8   1   6       72.27       64.52     15.47 o 
   9   1   6        0.95        0.79     16.93 o 
  10   1   6       28.93       35.54     16.12 o 
 -14   2   6        0.10        5.83     18.11 o 
 -13   2   6       16.76       16.30     11.40 o 
 -12   2   6       43.09       54.73     18.50 o 
 -11   2   6        0.45        4.75     12.99 o 
 -10   2   6       67.78       75.15     14.47 o 
  -9   2   6      133.28      132.69     15.59 o 
  -8   2   6      116.10      130.84     25.59 o 
  -7   2   6       47.69       38.12     11.42 o 
  -6   2   6       62.29       71.25      7.28 o 
  -5   2   6       62.02       60.89      8.84 o 
  -4   2   6       16.64       14.28      7.48 o 
  -3   2   6       15.56       19.64      7.23 o 
  -2   2   6        2.48        0.23      6.48 o 
  -1   2   6      166.19      160.51      7.66 o 
   0   2   6      142.60      142.86      8.67 o 
   1   2   6      155.45      150.39     12.21 o 
   2   2   6       11.14       20.47      7.24 o 
   3   2   6       31.36       44.64      9.73 o 
   4   2   6       62.55       81.99     15.75 o 
   5   2   6      100.77       80.34     12.80 o 
   6   2   6        1.29        7.87     10.02 o 
   7   2   6        4.74       12.20     11.13 o 
   8   2   6        2.84        2.38     16.14 o 
   9   2   6       22.83       14.35     13.56 o 
  10   2   6        6.80       -6.73     13.56 o 
 -14   3   6        8.86       17.45     13.56 o 
 -13   3   6       31.75       28.98     16.93 o 
 -12   3   6      993.98     1050.30     41.19 o 
 -11   3   6      673.65      674.32     42.52 o 
 -10   3   6       91.28       96.83     15.47 o 
  -9   3   6      103.12      120.54     15.24 o 
  -8   3   6      428.02      387.29     22.81 o 
  -7   3   6       36.11       62.89     22.04 o 
  -6   3   6      942.02      945.76     22.52 o 
  -5   3   6      269.84      300.70     13.90 o 
  -4   3   6      805.49      893.33     21.70 o 
  -3   3   6     4568.57     4562.37     49.04 o 
  -2   3   6     7933.46     8181.04     76.39 o 
  -1   3   6      555.89      563.28     13.57 o 
   0   3   6     1013.32     1022.85     21.69 o 
   1   3   6      713.37      764.02     25.29 o 
   2   3   6       23.81       39.69      8.86 o 
   3   3   6      691.70      706.32     26.15 o 
   4   3   6      170.83      192.41     18.90 o 
   5   3   6      436.65      414.28     33.07 o 
   6   3   6      875.09      829.40     32.56 o 
   7   3   6      592.10      588.55     30.71 o 
   8   3   6      185.71      182.74     16.27 o 
   9   3   6        7.53        5.95      9.58 o 
 -14   4   6       28.64       18.72     16.93 o 
 -13   4   6        0.19        2.36     11.13 o 
 -12   4   6      104.50       88.52     16.42 o 
 -11   4   6       92.49      108.14     16.67 o 
 -10   4   6      380.40      387.99     38.18 o 
  -9   4   6      495.01      537.15     62.59 o 
  -8   4   6      427.93      444.38     59.84 o 
  -7   4   6      163.53      163.97     15.80 o 
  -6   4   6      806.65      793.11     20.71 o 
  -5   4   6     1302.54     1326.33     27.39 o 
  -4   4   6      151.23      148.00      9.67 o 
  -3   4   6       98.42       76.25      6.31 o 
  -2   4   6      421.95      414.68     15.30 o 
  -1   4   6      255.60      290.09     11.02 o 
   0   4   6      650.86      727.77     18.44 o 
   1   4   6      243.32      251.10     15.47 o 
   2   4   6      117.60      114.26     11.73 o 
   3   4   6      233.27      219.26     18.11 o 
   4   4   6      791.03      783.59     29.13 o 
   5   4   6      245.21      249.07     20.86 o 
   6   4   6       34.80       31.73      9.34 o 
   7   4   6        8.68        1.17      7.82 o 
   8   4   6        3.43        8.96      9.14 o 
   9   4   6       13.55       11.17      9.92 o 
 -14   5   6       35.82       16.53     20.47 o 
 -13   5   6        3.20        3.15     11.13 o 
 -12   5   6       11.28       15.69     12.44 o 
 -11   5   6      129.25      120.12     17.37 o 
 -10   5   6       66.88       66.02     13.63 o 
  -9   5   6      107.18      108.98     18.90 o 
  -8   5   6        4.86        7.75      8.51 o 
  -7   5   6        3.97       10.39      8.13 o 
  -6   5   6      193.68      233.68     12.40 o 
  -5   5   6       36.70       42.38      6.79 o 
  -4   5   6       90.59      110.69      9.11 o 
  -3   5   6        0.72        4.62      4.77 o 
  -2   5   6      422.02      417.62     12.26 o 
  -1   5   6       85.55       84.30      6.58 o 
   0   5   6        0.93       -0.82      3.30 o 
   1   5   6       62.58       67.74      6.39 o 
   2   5   6      151.00      160.33     11.31 o 
   3   5   6      186.51      141.01     11.43 o 
   4   5   6       38.68       33.61      8.43 o 
   5   5   6        0.28        9.05      7.51 o 
   6   5   6       18.30       19.05      7.76 o 
   7   5   6        0.04        5.82      8.22 o 
   8   5   6        4.44       -5.64      8.11 o 
   9   5   6        1.88        2.93      9.38 o 
 -13   6   6       51.78       37.48     14.68 o 
 -12   6   6       95.44      116.40     18.04 o 
 -11   6   6        7.34       -5.25     20.47 o 
 -10   6   6      263.13      228.89     21.07 o 
  -9   6   6      803.54      777.76     37.00 o 
  -8   6   6      587.42      578.78     27.57 o 
  -7   6   6        4.57       -5.87      9.05 o 
  -6   6   6      469.20      500.63     17.24 o 
  -5   6   6      285.07      318.15     14.13 o 
  -4   6   6       13.33       18.38      5.59 o 
  -3   6   6       41.57       52.31      7.19 o 
  -2   6   6        7.27        0.79      4.83 o 
  -1   6   6      728.46      667.65     16.93 o 
   0   6   6      633.55      621.35     14.16 o 
   1   6   6      740.10      754.00     16.40 o 
   2   6   6      286.95      324.51     15.37 o 
   3   6   6      123.25      127.23     10.95 o 
   4   6   6      355.30      383.42     17.72 o 
   5   6   6      343.46      291.19     17.05 o 
   6   6   6       26.45       28.46      9.04 o 
   7   6   6        8.97        7.08      8.25 o 
   8   6   6        2.62       12.61     10.20 o 
   9   6   6      104.27       93.84     14.24 o 
 -13   7   6       29.09       13.99     16.53 o 
 -12   7   6      520.78      574.08     33.04 o 
 -11   7   6      129.50      111.22     25.98 o 
 -10   7   6       15.68       13.89      9.97 o 
  -9   7   6        5.03       14.53      9.64 o 
  -8   7   6      128.97      102.64     14.56 o 
  -7   7   6       22.44       29.22     10.29 o 
  -6   7   6      446.90      430.28     20.32 o 
  -5   7   6      165.31      131.16     10.47 o 
  -4   7   6      245.03      228.40     13.90 o 
  -3   7   6     1022.52     1006.45     24.32 o 
  -2   7   6     3803.23     3881.67     57.84 o 
  -1   7   6       33.41       35.42      5.75 o 
   0   7   6      689.96      652.06     17.33 o 
   1   7   6      288.98      293.81     19.77 o 
   2   7   6       90.15       95.37     12.80 o 
   3   7   6      791.13      673.47     28.11 o 
   4   7   6       17.43       19.77      7.76 o 
   5   7   6      307.39      302.54     17.36 o 
   6   7   6      315.82      354.43     19.06 o 
   7   7   6      362.13      375.90     20.54 o 
   8   7   6       99.84       77.57     13.07 o 
   9   7   6       42.40       34.71     20.86 o 
 -13   8   6       13.09       -7.87     16.53 o 
 -12   8   6       11.39       -2.46     10.92 o 
 -11   8   6        8.35        1.97     11.09 o 
 -10   8   6       75.17       86.56     36.22 o 
  -9   8   6        0.48        2.72     10.20 o 
  -8   8   6       21.78       37.81     11.32 o 
  -7   8   6      262.82      292.41     42.91 o 
  -6   8   6        5.47       10.51      6.13 o 
  -5   8   6        0.50       -3.94      4.58 o 
  -4   8   6       69.42       90.43      9.30 o 
  -3   8   6       51.26       53.04      7.81 o 
  -2   8   6      232.94      218.86     10.01 o 
  -1   8   6        0.09       -3.78      4.51 o 
   0   8   6       40.83       30.23      6.14 o 
   1   8   6        0.56        6.41      6.15 o 
   2   8   6      293.32      312.07     20.02 o 
   3   8   6       11.76        7.09      8.62 o 
   4   8   6        4.48        5.30      9.05 o 
   5   8   6        1.69        3.15     10.02 o 
   6   8   6       10.01        7.83      9.64 o 
   7   8   6        2.29        5.85     16.93 o 
   8   8   6        5.44       18.37     12.30 o 
 -12   9   6      142.02      113.90     31.10 o 
 -11   9   6      247.84      260.55     23.86 o 
 -10   9   6       91.99       73.25     14.96 o 
  -9   9   6      244.93      217.27     23.23 o 
  -8   9   6        4.42       10.80      9.84 o 
  -7   9   6        6.12        7.60      9.42 o 
  -6   9   6      375.56      449.77     17.97 o 
  -5   9   6      297.86      308.44     20.46 o 
  -4   9   6       54.51       49.48      8.49 o 
  -3   9   6      688.91      671.90     18.56 o 
  -2   9   6     1050.58     1108.50     23.78 o 
  -1   9   6      527.95      551.11     16.71 o 
   0   9   6       90.54       87.75      9.48 o 
   1   9   6      459.19      469.27     28.77 o 
   2   9   6      137.13      141.23     15.00 o 
   3   9   6       96.82       76.14     23.62 o 
   4   9   6       83.34       78.93     13.36 o 
   5   9   6       29.08       43.66     18.50 o 
   6   9   6      165.46      146.10     16.97 o 
   7   9   6       64.48       52.44     15.35 o 
   8   9   6       78.40       69.68     16.12 o 
 -12  10   6       20.65       10.24     18.11 o 
 -11  10   6       40.74       34.67     19.68 o 
 -10  10   6      129.60      127.95     18.15 o 
  -9  10   6      605.59      618.32     32.23 o 
  -8  10   6      551.82      575.28     29.69 o 
  -7  10   6      154.17      175.94     18.15 o 
  -6  10   6      576.17      555.46     25.51 o 
  -5  10   6      106.56      133.37     11.76 o 
  -4  10   6        0.53       -3.57      4.78 o 
  -3  10   6        3.80        4.05      5.26 o 
  -2  10   6       22.58       26.61      6.36 o 
  -1  10   6      357.00      351.64     14.35 o 
   0  10   6      337.41      402.84     22.70 o 
   1  10   6      520.69      542.05     20.05 o 
   2  10   6      641.86      646.41     21.89 o 
   3  10   6       67.98       52.87     14.17 o 
   4  10   6      269.00      276.23     25.59 o 
   5  10   6      112.47       86.35     14.12 o 
   6  10   6       42.54       20.25     12.20 o 
   7  10   6        0.67        0.46     10.19 o 
 -11  11   6        6.27        0.00     15.75 o 
 -10  11   6        2.72       -7.87     10.76 o 
  -9  11   6        1.13       -2.56     10.97 o 
  -8  11   6        3.02       -3.54      9.46 o 
  -7  11   6        7.18        7.13      9.03 o 
  -6  11   6       84.46       71.97     10.22 o 
  -5  11   6       42.77       40.39      7.38 o 
  -4  11   6       16.01       21.22      6.71 o 
  -3  11   6        6.10        1.87      5.08 o 
  -2  11   6      279.44      253.09     12.95 o 
  -1  11   6        3.26        4.07      5.38 o 
   0  11   6      102.77      107.16     11.05 o 
   1  11   6       56.68       59.45     13.08 o 
   2  11   6       28.92       16.67      7.39 o 
   3  11   6      150.67      118.17     15.24 o 
   4  11   6        6.06        5.96      9.73 o 
   5  11   6       32.41       13.15     20.47 o 
   6  11   6       15.19       27.78     11.81 o 
   7  11   6       37.99       42.36     13.88 o 
 -10  12   6        1.33        6.79     11.88 o 
  -9  12   6       77.92       56.45     15.32 o 
  -8  12   6       34.70       27.19     12.44 o 
  -7  12   6        1.62       -6.14      9.27 o 
  -6  12   6      132.95      124.04     16.80 o 
  -5  12   6      259.71      296.20     22.50 o 
  -4  12   6       93.30      109.80     10.12 o 
  -3  12   6       31.23       19.64      6.61 o 
  -2  12   6        7.34       -2.62      5.70 o 
  -1  12   6       17.85        5.46      7.11 o 
   0  12   6       70.05       80.62     10.75 o 
   1  12   6      114.11      117.64     12.12 o 
   2  12   6        3.32        4.06      9.62 o 
   3  12   6       46.90       53.62     12.77 o 
   4  12   6      146.94      120.02     16.42 o 
   5  12   6       26.33       25.21     12.21 o 
   6  12   6        2.46        8.81     11.40 o 
  -9  13   6       62.36       42.36     15.24 o 
  -8  13   6        9.19       21.83     12.44 o 
  -7  13   6        5.88        1.28     10.29 o 
  -6  13   6       65.23       75.80      9.89 o 
  -5  13   6      192.42      202.30     13.37 o 
  -4  13   6      143.02      122.45     10.80 o 
  -3  13   6      463.04      448.27     19.91 o 
  -2  13   6      331.37      325.43     15.25 o 
  -1  13   6      277.16      256.38     15.90 o 
   0  13   6      107.47      130.01     21.87 o 
   1  13   6      178.13      201.66     14.79 o 
   2  13   6       24.35        7.81      7.99 o 
   3  13   6        7.98       18.11     10.58 o 
   4  13   6       26.55        8.86     17.71 o 
   5  13   6       42.50       30.92     12.52 o 
  -8  14   6      154.29      155.89     33.07 o 
  -7  14   6       91.55       97.41     17.37 o 
  -6  14   6      100.44       93.81     17.24 o 
  -5  14   6        0.53        4.38      6.48 o 
  -4  14   6        3.76        3.76      6.45 o 
  -3  14   6        0.72       -3.49      6.02 o 
  -2  14   6        3.09        5.10      6.74 o 
  -1  14   6       14.17       18.00      8.78 o 
   0  14   6       27.14       29.63      9.52 o 
   1  14   6       88.32       87.92     12.08 o 
   2  14   6      199.73      178.64     14.99 o 
   3  14   6        8.58      -11.02     14.17 o 
   4  14   6       29.89       13.38     15.75 o 
   5  14   6        5.81        0.00     16.53 o 
  -7  15   6        5.55        3.15     17.32 o 
  -6  15   6        0.51        1.14      7.09 o 
  -5  15   6        0.19        0.25      6.93 o 
  -4  15   6       10.54        8.51      7.33 o 
  -3  15   6       36.55       22.80      7.95 o 
  -2  15   6        9.88       10.83      7.75 o 
  -1  15   6        1.85        5.66     10.40 o 
   0  15   6        0.17       21.82     11.65 o 
   1  15   6        1.22       -9.73      9.73 o 
   2  15   6        0.20        4.41     10.40 o 
   3  15   6        1.74        9.45     14.96 o 
   4  15   6        9.92       -5.51     14.96 o 
  -6  16   6       81.15      106.18     17.58 o 
  -5  16   6       97.24      107.11     14.08 o 
  -4  16   6       14.50       20.02     14.17 o 
  -3  16   6        1.34       -8.86      8.86 o 
  -2  16   6        9.21       12.11      9.37 o 
  -1  16   6       11.49       13.75     11.40 o 
   0  16   6       55.68       49.47     13.63 o 
   1  16   6       92.99       55.11     20.47 o 
   2  16   6       42.39       37.79     18.90 o 
  -5  17   6       29.82        7.87     16.53 o 
  -4  17   6       55.71       60.62     19.68 o 
  -3  17   6       93.30       80.31     21.26 o 
  -2  17   6       37.82       71.65     22.04 o 
  -1  17   6       24.11       22.83     18.11 o 
   0  17   6       28.73       16.53     18.11 o 
 -13   1   7       18.44       24.55     13.39 o 
 -12   1   7      128.42      100.47     14.50 o 
 -11   1   7      209.86      224.23     17.98 o 
 -10   1   7       64.13       65.50     22.83 o 
  -9   1   7      297.87      385.22     28.34 o 
  -8   1   7      677.61      681.56     31.10 o 
  -7   1   7       43.71       45.13     14.96 o 
  -6   1   7       45.41       59.41     10.85 o 
  -5   1   7     1231.38     1281.50     47.63 o 
  -4   1   7     1711.93     1822.00     69.28 o 
  -3   1   7      291.05      285.95     12.27 o 
  -2   1   7       56.83       55.67      8.30 o 
  -1   1   7        5.78        2.47      5.67 o 
   0   1   7      215.61      218.06     15.86 o 
   1   1   7      737.94      820.17     28.08 o 
   2   1   7       39.00       50.16     12.20 o 
   3   1   7      273.56      319.34     23.62 o 
   4   1   7      699.90      739.79     30.34 o 
   5   1   7      445.38      483.60     26.71 o 
   6   1   7       85.71       53.62     20.08 o 
   7   1   7        8.57        2.17     11.09 o 
   8   1   7        0.86        5.53     13.07 o 
 -13   2   7       70.15       88.82     21.65 o 
 -12   2   7      275.51      310.75     25.88 o 
 -11   2   7      640.38      613.50     32.01 o 
 -10   2   7      160.17      218.21     20.31 o 
  -9   2   7        4.25       17.09     12.60 o 
  -8   2   7      156.03      136.72     22.04 o 
  -7   2   7       14.54       15.33      8.30 o 
  -6   2   7      145.90      169.38     15.35 o 
  -5   2   7      647.57      653.81     29.13 o 
  -4   2   7     1322.83     1288.44     35.02 o 
  -3   2   7     2566.08     2506.57     38.94 o 
  -2   2   7     1095.23     1101.04     21.01 o 
  -1   2   7     1309.99     1394.62     36.44 o 
   0   2   7        6.13       18.50      7.79 o 
   1   2   7       12.98       20.89      8.30 o 
   2   2   7        3.22        1.46      7.50 o 
   3   2   7        2.71        4.34     11.02 o 
   4   2   7      516.78      526.61     26.40 o 
   5   2   7      196.53      193.35     25.98 o 
   6   2   7      235.05      229.91     29.92 o 
   7   2   7      258.91      288.66     28.74 o 
   8   2   7       18.13        9.92     14.19 o 
 -13   3   7        0.20       16.00     12.66 o 
 -12   3   7        4.09        5.40     11.65 o 
 -11   3   7       37.42       21.54     12.21 o 
 -10   3   7        0.53       -8.30      8.30 o 
  -9   3   7       28.70       28.15     13.38 o 
  -8   3   7       91.60       68.65     13.00 o 
  -7   3   7        4.09        4.24      7.17 o 
  -6   3   7        0.68       -2.96      8.27 o 
  -5   3   7      139.72      148.34     16.78 o 
  -4   3   7      310.22      328.63     12.84 o 
  -3   3   7      269.20      274.15     12.99 o 
  -2   3   7       38.70       34.56      6.63 o 
  -1   3   7       48.62       46.81      8.44 o 
   0   3   7       26.99       16.27      7.50 o 
   1   3   7      210.85      203.19     16.03 o 
   2   3   7       27.30       27.60     11.42 o 
   3   3   7       68.85       70.69     12.52 o 
   4   3   7       25.96       37.37     11.88 o 
   5   3   7       51.82       71.43     14.47 o 
   6   3   7        6.93       -9.09      9.73 o 
   7   3   7        2.09        0.97     11.96 o 
   8   3   7        0.07       11.49      9.82 o 
 -13   4   7       33.32       20.47     13.92 o 
 -12   4   7       43.41       46.45     14.68 o 
 -11   4   7      342.70      319.95     25.03 o 
 -10   4   7      204.00      222.68     21.13 o 
  -9   4   7        1.18       -0.43      8.51 o 
  -8   4   7      311.98      245.73     20.18 o 
  -7   4   7       38.03       37.43     10.76 o 
  -6   4   7      299.54      296.95     20.02 o 
  -5   4   7     1353.78     1375.24     41.80 o 
  -4   4   7       65.65       54.24      6.39 o 
  -3   4   7     1112.40     1102.33     31.16 o 
  -2   4   7      527.76      483.60     14.66 o 
  -1   4   7      537.32      494.34     14.74 o 
   0   4   7       32.04       21.01      7.94 o 
   1   4   7      442.68      409.10     21.07 o 
   2   4   7       89.89      118.79     13.63 o 
   3   4   7       17.59       26.03      9.42 o 
   4   4   7      352.22      389.71     35.82 o 
   5   4   7      121.39      143.95     13.90 o 
   6   4   7       94.40       86.29     26.46 o 
   7   4   7       61.35       64.55     12.42 o 
   8   4   7       26.19       22.26     10.88 o 
 -13   5   7        7.12       11.81     13.36 o 
 -12   5   7       95.74       91.49     21.65 o 
 -11   5   7      138.68      139.09     18.59 o 
 -10   5   7      106.20       54.80     14.12 o 
  -9   5   7      371.65      427.83     26.96 o 
  -8   5   7      845.28      899.88     35.42 o 
  -7   5   7      298.27      330.93     22.42 o 
  -6   5   7      155.27      141.36     15.88 o 
  -5   5   7      785.15      771.13     22.18 o 
  -4   5   7     1141.44     1144.65     27.30 o 
  -3   5   7       24.10       18.68      7.37 o 
  -2   5   7       81.93       79.28      8.85 o 
  -1   5   7        1.62       -0.55      4.30 o 
   0   5   7      258.35      258.42     14.25 o 
   1   5   7      861.22      872.61     26.48 o 
   2   5   7      336.12      368.43     17.36 o 
   3   5   7      413.24      389.47     18.38 o 
   4   5   7      822.41      773.68     25.80 o 
   5   5   7      511.62      517.10     35.67 o 
   6   5   7      107.25      109.93     13.30 o 
   7   5   7        0.06        3.46      8.42 o 
   8   5   7        0.13        0.78     10.58 o 
 -12   6   7       40.26       35.15     14.19 o 
 -11   6   7      103.57       98.80     21.65 o 
 -10   6   7        1.64       -0.23      9.42 o 
  -9   6   7        0.75       10.17     10.29 o 
  -8   6   7        0.02       -2.68      8.86 o 
  -7   6   7       84.45       79.00     14.17 o 
  -6   6   7       79.89       71.38      9.05 o 
  -5   6   7       95.97      108.77     21.18 o 
  -4   6   7      133.25      163.24     22.52 o 
  -3   6   7      609.09      635.30     58.26 o 
  -2   6   7      102.77      101.05     16.64 o 
  -1   6   7      277.20      297.68     17.80 o 
   0   6   7        9.26        4.33      7.79 o 
   1   6   7        4.97        1.94      8.30 o 
   2   6   7        1.74       -1.37      7.50 o 
   3   6   7        0.05        1.93      6.90 o 
   4   6   7       11.06        5.80      7.51 o 
   5   6   7       12.87       10.44      8.54 o 
   6   6   7       13.75        9.79      8.68 o 
   7   6   7       47.47       40.75     10.81 o 
   8   6   7        1.78      -13.38     15.75 o 
 -12   7   7       27.99       38.55     14.56 o 
 -11   7   7        2.23       -2.32     11.65 o 
 -10   7   7        0.13        7.46     10.53 o 
  -9   7   7       49.63       55.36     14.19 o 
  -8   7   7       23.87       29.45     17.71 o 
  -7   7   7      132.50      145.75     20.08 o 
  -6   7   7       86.07       83.43      9.67 o 
  -5   7   7      278.50      292.68     15.34 o 
  -4   7   7      109.89      134.88     14.72 o 
  -3   7   7       19.37       21.57     12.99 o 
  -2   7   7       85.85       92.12     10.15 o 
  -1   7   7       17.68       21.52      8.66 o 
   0   7   7       12.24        8.50      8.06 o 
   1   7   7       52.42       63.86     14.57 o 
   2   7   7       63.11       70.79     18.11 o 
   3   7   7       20.72       25.53     10.53 o 
   4   7   7      124.79      118.99     22.44 o 
   5   7   7       40.41       36.80     13.07 o 
   6   7   7        1.90        1.95     10.53 o 
   7   7   7        0.30        5.51     11.13 o 
 -12   8   7       64.80       47.24     23.62 o 
 -11   8   7      234.23      260.69     28.34 o 
 -10   8   7      218.00      240.44     28.34 o 
  -9   8   7       10.02        3.49     10.34 o 
  -8   8   7      208.00      166.47     18.71 o 
  -7   8   7       20.19       20.07     18.50 o 
  -6   8   7      542.06      492.78     19.34 o 
  -5   8   7     1025.33     1015.64     42.12 o 
  -4   8   7      239.35      266.32     19.91 o 
  -3   8   7      858.93      810.97     56.29 o 
  -2   8   7      657.01      707.09     22.21 o 
  -1   8   7      420.68      432.77     15.80 o 
   0   8   7      167.64      173.48     11.00 o 
   1   8   7      247.14      187.63     18.50 o 
   2   8   7       20.68       14.74      9.17 o 
   3   8   7       21.51       28.74     11.13 o 
   4   8   7      197.73      195.74     19.76 o 
   5   8   7       84.08       67.12     14.47 o 
   6   8   7       67.93       75.15     15.56 o 
   7   8   7       69.10       48.50     14.44 o 
 -11   9   7       12.74       35.31     14.91 o 
 -10   9   7       11.46        9.19     11.65 o 
  -9   9   7      189.33      179.69     19.83 o 
  -8   9   7      239.71      200.58     20.04 o 
  -7   9   7      350.21      400.30     25.78 o 
  -6   9   7      138.46      140.53     22.92 o 
  -5   9   7       52.25       47.13      9.44 o 
  -4   9   7       85.84       66.80      9.82 o 
  -3   9   7        3.62        5.71      7.73 o 
  -2   9   7        2.86       -5.06      5.06 o 
  -1   9   7        0.59        3.38      5.44 o 
   0   9   7       25.04       19.87      6.93 o 
   1   9   7      394.60      386.81     53.54 o 
   2   9   7      215.14      181.10     18.90 o 
   3   9   7      190.14      179.84     18.35 o 
   4   9   7      160.44      141.38     17.81 o 
   5   9   7      145.51      166.11     19.15 o 
   6   9   7       18.02       22.92     12.21 o 
 -10  10   7       31.56       14.50     13.22 o 
  -9  10   7        0.43        7.31     11.73 o 
  -8  10   7       34.32       39.93     13.62 o 
  -7  10   7       90.42       89.28     15.80 o 
  -6  10   7        1.24       10.22      7.25 o 
  -5  10   7        5.33        5.70      6.94 o 
  -4  10   7       59.09       36.59      9.97 o 
  -3  10   7        3.79        1.33      5.84 o 
  -2  10   7       19.67       15.73      6.39 o 
  -1  10   7        0.27       -2.43      5.67 o 
   0  10   7        3.59       -4.12      5.60 o 
   1  10   7        4.15        1.88      9.27 o 
   2  10   7       40.64       49.60     12.80 o 
   3  10   7        1.35       -3.54      8.91 o 
   4  10   7       46.52       40.75     17.32 o 
   5  10   7       27.10        5.38     11.96 o 
   6  10   7       15.07        0.81     23.23 o 
 -10  11   7        0.43       -7.09     16.53 o 
  -9  11   7       90.56       38.35     14.44 o 
  -8  11   7      123.12      177.74     20.87 o 
  -7  11   7      221.05      247.72     22.86 o 
  -6  11   7      149.14      137.55     13.27 o 
  -5  11   7      404.23      390.93     22.91 o 
  -4  11   7      205.61      233.94     22.11 o 
  -3  11   7        6.80        4.20      6.08 o 
  -2  11   7        5.11        9.00      6.55 o 
  -1  11   7        3.32        1.07      5.98 o 
   0  11   7       65.67       54.44      8.66 o 
   1  11   7      342.28      409.34     25.33 o 
   2  11   7       76.18       85.39     15.00 o 
   3  11   7      183.53      201.43     20.58 o 
   4  11   7      156.73      148.31     18.64 o 
   5  11   7       94.94       86.28     17.26 o 
  -9  12   7       24.99       35.41     14.19 o 
  -8  12   7        6.00       -1.71     10.76 o 
  -7  12   7        0.25      -10.02     10.02 o 
  -6  12   7      178.61      165.13     20.09 o 
  -5  12   7      104.03      122.40     13.04 o 
  -4  12   7      171.45      207.78     15.23 o 
  -3  12   7      144.10      170.92     23.41 o 
  -2  12   7      161.78      170.02     13.86 o 
  -1  12   7       68.86       76.71     10.01 o 
   0  12   7      145.08      137.64     11.72 o 
   1  12   7       11.37        1.07      9.97 o 
   2  12   7        3.04       -3.71      9.73 o 
   3  12   7        2.22        8.72     18.11 o 
   4  12   7        5.25        2.21     10.29 o 
   5  12   7       16.74       13.38     16.53 o 
  -8  13   7        3.85        0.00     19.68 o 
  -7  13   7       20.45        9.65     11.92 o 
  -6  13   7        5.32        8.46      8.65 o 
  -5  13   7       41.76       53.13     11.24 o 
  -4  13   7       16.85       21.22      8.91 o 
  -3  13   7        2.35       -3.75      6.26 o 
  -2  13   7       10.16       13.69      7.59 o 
  -1  13   7        0.05       -6.15      6.15 o 
   0  13   7       43.07       41.95      9.13 o 
   1  13   7       41.91       18.79     19.68 o 
   2  13   7        5.06       -7.55      9.42 o 
   3  13   7        3.94       -5.51     10.58 o 
   4  13   7        0.02        1.76     11.88 o 
  -7  14   7        0.61        2.36     21.26 o 
  -6  14   7       11.17        4.32     11.16 o 
  -5  14   7       34.68       39.85     10.11 o 
  -4  14   7      118.29      122.80     13.64 o 
  -3  14   7       66.21       78.98     10.26 o 
  -2  14   7       52.47       46.04      9.34 o 
  -1  14   7       48.27       44.79     11.36 o 
   0  14   7       35.18       10.00      8.12 o 
   1  14   7        3.84       -0.72     10.29 o 
   2  14   7       41.12       19.68     17.71 o 
   3  14   7        2.98       19.23     12.52 o 
  -6  15   7       36.42       68.50     25.98 o 
  -5  15   7       81.24      103.14     22.04 o 
  -4  15   7       30.05       17.70      9.67 o 
  -3  15   7        9.50        7.71      8.93 o 
  -2  15   7        0.06        4.68      7.90 o 
  -1  15   7        2.33       -3.07      7.40 o 
   0  15   7       54.64       50.76     10.52 o 
   1  15   7      139.90      113.37     25.19 o 
  -5  16   7        0.62        3.94     14.96 o 
  -4  16   7       23.05       -0.16     11.09 o 
  -3  16   7        8.37        0.00     15.75 o 
  -2  16   7        0.40        1.57     15.75 o 
  -1  16   7        1.65        7.09     14.96 o 
 -12   0   8       25.30       31.49     21.26 o 
 -11   0   8      337.06      255.88     34.64 o 
 -10   0   8        3.98       -7.87     12.60 o 
  -9   0   8      373.07      373.98     37.79 o 
  -8   0   8      979.46      975.99     40.55 o 
  -7   0   8      806.05      776.30     44.09 o 
  -6   0   8        5.24       12.60     13.38 o 
  -5   0   8     1765.13     1800.60     62.99 o 
  -4   0   8       84.42       99.58     12.52 o 
  -3   0   8      197.50      162.19     21.26 o 
  -2   0   8      212.75      184.23     22.04 o 
  -1   0   8        6.13        4.72     10.24 o 
   0   0   8      712.23      711.74     40.15 o 
   1   0   8      501.57      633.79     38.58 o 
   2   0   8     1295.50     1493.54     61.41 o 
   3   0   8      276.02      320.44     32.28 o 
   4   0   8      263.25      254.30     29.92 o 
   5   0   8      256.60      237.77     30.71 o 
   6   0   8       21.49       19.68     20.47 o 
   7   0   8        0.17      -14.96     17.32 o 
 -12   1   8       42.43       57.49     15.68 o 
 -11   1   8       32.56       44.48     14.47 o 
 -10   1   8      177.04      191.25     21.13 o 
  -9   1   8       54.55       70.17     14.75 o 
  -8   1   8       10.50        0.79     16.53 o 
  -7   1   8        0.74       -4.27      7.73 o 
  -6   1   8       27.40       32.67     10.02 o 
  -5   1   8      277.43      263.99     28.74 o 
  -4   1   8      714.13      745.10     19.28 o 
  -3   1   8       10.03        9.88      6.23 o 
  -2   1   8      354.24      396.26     20.87 o 
  -1   1   8      461.95      444.36     22.83 o 
   0   1   8      185.78      204.65     22.44 o 
   1   1   8       19.24        8.27      9.46 o 
   2   1   8      162.75      157.70     16.67 o 
   3   1   8       10.10       19.01     12.20 o 
   4   1   8       13.31       13.15     11.88 o 
   5   1   8       49.67       24.32     13.33 o 
   6   1   8       54.68       60.44     16.36 o 
   7   1   8        6.41      -13.40     14.96 o 
 -12   2   8        0.08        7.05     12.52 o 
 -11   2   8       40.14       22.20     13.38 o 
 -10   2   8       10.96        2.47      9.97 o 
  -9   2   8        0.96        5.77      9.84 o 
  -8   2   8       93.57       79.63     14.75 o 
  -7   2   8      148.09      121.48     15.00 o 
  -6   2   8       64.13       60.58     11.40 o 
  -5   2   8       14.15        8.98      8.30 o 
  -4   2   8       56.88       52.50      7.33 o 
  -3   2   8        1.78        7.49      6.33 o 
  -2   2   8       38.55       51.97     10.85 o 
  -1   2   8        7.46       13.88      8.86 o 
   0   2   8        1.92        4.17      8.62 o 
   1   2   8       27.61       23.09     18.50 o 
   2   2   8      122.42      119.60     18.11 o 
   3   2   8       10.81       13.22     10.85 o 
   4   2   8       16.55       17.54     25.19 o 
   5   2   8        4.72       -0.75     12.60 o 
   6   2   8        1.72       -1.33     12.52 o 
   7   2   8        0.01        1.47     13.07 o 
 -12   3   8       39.45       16.31     12.66 o 
 -11   3   8      186.40      187.32     21.30 o 
 -10   3   8      392.53      391.66     27.55 o 
  -9   3   8      194.12      148.71     18.35 o 
  -8   3   8       16.24       29.32     11.65 o 
  -7   3   8      154.65      167.52     17.23 o 
  -6   3   8        1.16        2.66      8.06 o 
  -5   3   8      967.35     1048.06     23.08 o 
  -4   3   8     1098.63     1152.43     23.96 o 
  -3   3   8       43.34       56.11      8.67 o 
  -2   3   8      540.91      613.62     26.09 o 
  -1   3   8      856.18      953.71     35.82 o 
   0   3   8      295.19      309.00     20.27 o 
   1   3   8      169.52      170.36     16.93 o 
   2   3   8      391.61      387.22     23.62 o 
   3   3   8       20.20       12.65     22.44 o 
   4   3   8       66.96       52.95     13.63 o 
   5   3   8      173.00      173.27     20.04 o 
   6   3   8       57.67       41.65     16.03 o 
   7   3   8       36.77       19.49     11.76 o 
 -12   4   8        5.14        3.77     14.96 o 
 -11   4   8       88.79       91.68     18.50 o 
 -10   4   8        3.18        7.69     10.85 o 
  -9   4   8      212.94      206.10     20.58 o 
  -8   4   8      588.36      559.92     28.93 o 
  -7   4   8      352.68      358.96     23.76 o 
  -6   4   8       32.94       48.99     11.40 o 
  -5   4   8      771.39      837.89     24.48 o 
  -4   4   8       81.46      107.31     12.52 o 
  -3   4   8      103.99      102.95     11.09 o 
  -2   4   8       19.94       25.86      7.39 o 
  -1   4   8        9.35        8.04      7.05 o 
   0   4   8      334.27      314.07     25.63 o 
   1   4   8      211.23      214.26     49.60 o 
   2   4   8      485.73      506.79     26.01 o 
   3   4   8      167.47      176.54     19.34 o 
   4   4   8      145.65      150.45     14.81 o 
   5   4   8      157.57      160.26     15.44 o 
   6   4   8       10.37        7.84      9.55 o 
 -12   5   8       11.74      -10.76     10.76 o 
 -11   5   8        0.58       -7.09     11.13 o 
 -10   5   8        3.74       -0.21     11.42 o 
  -9   5   8        1.54        3.94     11.13 o 
  -8   5   8      123.21      111.27     15.59 o 
  -7   5   8      189.06      177.78     18.09 o 
  -6   5   8        0.61       13.74      9.17 o 
  -5   5   8       51.77       53.95     11.59 o 
  -4   5   8        2.54       -5.90      7.24 o 
  -3   5   8        3.62        2.87      6.17 o 
  -2   5   8        7.67       -0.41      7.50 o 
  -1   5   8        2.27        0.17      8.86 o 
   0   5   8        2.98        1.68     10.24 o 
   1   5   8       47.58       46.12     12.21 o 
   2   5   8       13.76       22.80      8.74 o 
   3   5   8        2.24        9.06      8.28 o 
   4   5   8       18.12        8.49      8.85 o 
   5   5   8       35.57       40.58     14.00 o 
   6   5   8        3.92       -0.30      9.67 o 
 -11   6   8       66.93       45.05     16.14 o 
 -10   6   8       31.38       25.08     13.63 o 
  -9   6   8        9.60       -0.87      9.84 o 
  -8   6   8      376.78      366.49     25.78 o 
  -7   6   8      562.36      572.97     29.13 o 
  -6   6   8      339.65      339.62     22.98 o 
  -5   6   8      144.27      139.76     15.31 o 
  -4   6   8      229.44      239.08     16.97 o 
  -3   6   8       31.31       37.31      8.28 o 
  -2   6   8       75.84       75.08     10.11 o 
  -1   6   8       30.56       52.96     12.21 o 
   0   6   8       29.83       31.55     10.76 o 
   1   6   8      204.90      191.85     18.83 o 
   2   6   8      527.63      457.71     61.41 o 
   3   6   8      113.80       97.65     17.32 o 
   4   6   8      102.05       78.07     33.85 o 
   5   6   8       41.10       58.43     14.75 o 
   6   6   8        4.94        5.56     12.44 o 
 -11   7   8      167.28      194.64     22.98 o 
 -10   7   8      174.20      245.89     26.77 o 
  -9   7   8       63.34       58.79     15.68 o 
  -8   7   8        3.08       -7.87     10.02 o 
  -7   7   8       27.08       22.00     10.85 o 
  -6   7   8       54.88       48.78     12.48 o 
  -5   7   8      457.18      536.94     20.65 o 
  -4   7   8      245.43      244.78     17.48 o 
  -3   7   8       49.63       59.81     10.77 o 
  -2   7   8      263.96      260.08     15.33 o 
  -1   7   8      378.06      432.28     34.25 o 
   0   7   8       72.81       84.68     20.47 o 
   1   7   8       68.71       56.57     13.36 o 
   2   7   8       64.74       46.67     13.07 o 
   3   7   8        9.09       10.63     10.58 o 
   4   7   8       25.73       28.55     12.52 o 
   5   7   8       41.45       32.67     13.22 o 
   6   7   8       22.96        3.94     15.75 o 
 -11   8   8        6.64       31.49     22.83 o 
 -10   8   8        3.28       14.64     12.44 o 
  -9   8   8       22.22       14.17     12.44 o 
  -8   8   8       34.16       31.97     13.88 o 
  -7   8   8        3.76       -8.64      9.64 o 
  -6   8   8       26.00       40.26     12.08 o 
  -5   8   8       12.27        0.89     10.24 o 
  -4   8   8        6.78       14.37      8.86 o 
  -3   8   8       11.27        8.07      7.00 o 
  -2   8   8       22.95       25.64      8.83 o 
  -1   8   8        1.37       -3.96      7.94 o 
   0   8   8       13.86       12.64     10.53 o 
   1   8   8        1.23        4.72     10.02 o 
   2   8   8        0.08        0.74      9.42 o 
   3   8   8       20.34       21.45     12.60 o 
   4   8   8        8.28        9.39     10.76 o 
   5   8   8       13.20       15.03     12.10 o 
 -10   9   8       78.96       76.22     23.62 o 
  -9   9   8       24.47       34.19     13.97 o 
  -8   9   8       38.73       31.49     19.29 o 
  -7   9   8       81.62       98.10     31.89 o 
  -6   9   8        1.41        1.51     12.20 o 
  -5   9   8      250.14      239.17     18.71 o 
  -4   9   8      193.44      226.14     40.55 o 
  -3   9   8       29.28       10.74     12.55 o 
  -2   9   8       80.56       87.15     11.59 o 
  -1   9   8      122.71      110.01     15.56 o 
   0   9   8       80.95       87.83     19.29 o 
   1   9   8       73.55       67.43     18.50 o 
   2   9   8       59.67       54.63     14.12 o 
   3   9   8        0.32       14.73     12.99 o 
   4   9   8       35.89       11.70     11.65 o 
   5   9   8       76.73       86.63     17.02 o 
  -9  10   8       39.45       43.72     15.30 o 
  -8  10   8      202.45      195.40     30.71 o 
  -7  10   8      283.26      313.18     30.31 o 
  -6  10   8      221.03      290.75     23.76 o 
  -5  10   8      200.24      184.85     16.92 o 
  -4  10   8       81.25       68.73     13.00 o 
  -3  10   8       29.89       27.29      9.09 o 
  -2  10   8        8.04        8.29      8.16 o 
  -1  10   8       12.61       17.19     10.29 o 
   0  10   8       61.05       42.38     12.52 o 
   1  10   8      203.41      213.92     20.51 o 
   2  10   8      270.87      285.92     39.76 o 
   3  10   8      145.95      150.26     19.46 o 
   4  10   8      102.40       84.99     32.28 o 
  -9  11   8        5.61       10.24     22.04 o 
  -8  11   8        5.12       18.99     13.56 o 
  -7  11   8        8.31       18.21     12.52 o 
  -6  11   8       41.13       22.83     18.11 o 
  -5  11   8       25.24       13.38     10.58 o 
  -4  11   8        2.74        2.37      8.16 o 
  -3  11   8       13.55        5.81      8.00 o 
  -2  11   8       44.92       53.08      9.22 o 
  -1  11   8       21.18        5.90     10.02 o 
   0  11   8       10.59       -8.26     14.17 o 
   1  11   8        0.80        2.46     11.42 o 
   2  11   8        1.31        0.67     10.76 o 
   3  11   8        2.13      -10.40     10.40 o 
  -8  12   8       79.67       96.84     29.92 o 
  -7  12   8       31.61       59.31     16.93 o 
  -6  12   8       20.23       14.96     16.53 o 
  -5  12   8       63.34       60.37     13.33 o 
  -4  12   8       41.56       41.39     10.28 o 
  -3  12   8        0.19        3.99      7.86 o 
  -2  12   8        0.04        2.95      7.16 o 
  -1  12   8       13.18       -0.24      9.97 o 
   0  12   8       10.86       10.78     11.88 o 
   1  12   8       27.15       23.09     18.90 o 
   2  12   8       67.73       83.68     16.36 o 
  -7  13   8        0.13        0.00     22.04 o 
  -5  13   8      108.70      107.59     16.14 o 
  -4  13   8      167.94      172.82     15.28 o 
  -3  13   8       39.48       34.84      9.11 o 
  -2  13   8       83.53       82.66     11.05 o 
  -1  13   8      150.28      146.06     13.54 o 
   0  13   8       35.01       13.78     12.80 o 
   1  13   8       29.44       11.06     12.21 o 
  -5  14   8       58.31       42.52     18.90 o 
  -4  14   8        0.38        5.81     10.76 o 
  -3  14   8        0.05       -6.69      8.88 o 
  -2  14   8        0.66        0.11      9.65 o 
  -1  14   8        0.09       10.63      9.65 o 
   0  14   8       35.22       53.78     16.03 o 
 -11   1   9        3.92       -3.54     11.13 o 
 -10   1   9       98.27       69.23     16.67 o 
  -9   1   9       70.99       68.70     15.56 o 
  -8   1   9      256.62      278.06     28.34 o 
  -7   1   9      412.88      479.10     27.28 o 
  -6   1   9      417.53      395.92     23.36 o 
  -5   1   9        3.51        3.57      6.18 o 
  -4   1   9      128.67      118.95     14.19 o 
  -3   1   9      157.19      178.86     16.97 o 
  -2   1   9       17.70       11.16      9.27 o 
  -1   1   9       68.71       68.10     13.63 o 
   0   1   9        8.39       11.60     10.29 o 
   1   1   9      137.92      142.58     17.23 o 
   2   1   9      173.07      157.01     18.93 o 
   3   1   9       86.97      104.18     17.23 o 
   4   1   9        8.45       10.24     12.80 o 
   5   1   9       11.02       10.61     13.99 o 
 -11   2   9       21.32       29.29     14.91 o 
 -10   2   9      435.05      470.75     31.42 o 
  -9   2   9      233.35      208.42     21.38 o 
  -8   2   9        0.33       -8.48      9.42 o 
  -7   2   9       20.88       22.91     20.86 o 
  -6   2   9       32.73       22.15      8.48 o 
  -5   2   9      229.02      248.84     15.97 o 
  -4   2   9      299.79      388.02     22.50 o 
  -3   2   9      165.47      172.54     41.73 o 
  -2   2   9      247.33      202.45     17.81 o 
  -1   2   9      497.52      464.71     25.29 o 
   0   2   9      467.52      504.66     31.89 o 
   1   2   9       88.85       82.73     15.00 o 
   2   2   9       64.83       69.28     15.86 o 
   3   2   9       22.40       38.58     14.47 o 
   4   2   9        0.35       18.03     14.17 o 
   5   2   9       85.39      139.03     21.13 o 
 -11   3   9        1.16        1.57     12.25 o 
 -10   3   9        5.85       -9.05     10.58 o 
  -9   3   9       13.16       16.97     11.96 o 
  -8   3   9       82.33      110.33     16.92 o 
  -7   3   9        5.75        2.76      9.46 o 
  -6   3   9       50.46       36.27     17.32 o 
  -5   3   9       13.15       11.16     11.02 o 
  -4   3   9       37.34       36.12     11.40 o 
  -3   3   9       18.95       11.44      7.51 o 
  -2   3   9       13.78       16.14     10.02 o 
  -1   3   9        7.08        2.69      9.42 o 
   0   3   9        0.90        2.36      9.46 o 
   1   3   9        0.11       -5.38      9.97 o 
   2   3   9        3.47       -8.84      9.73 o 
   3   3   9        0.15       -3.53     11.32 o 
   4   3   9       11.20       -4.33     11.69 o 
   5   3   9       12.63       18.28     15.24 o 
 -11   4   9       19.82        9.83     13.88 o 
 -10   4   9       77.26      119.51     19.39 o 
  -9   4   9       96.83      108.30     17.79 o 
  -8   4   9       17.66       19.53     11.32 o 
  -7   4   9      124.02      123.97     16.92 o 
  -6   4   9       35.94       14.87      9.84 o 
  -5   4   9       28.03       26.24     11.42 o 
  -4   4   9      258.21      251.98     16.52 o 
  -3   4   9       59.02       56.89     12.80 o 
  -2   4   9      153.65      136.31     16.92 o 
  -1   4   9      138.51      150.05     18.09 o 
   0   4   9      380.55      363.71     43.70 o 
   1   4   9       42.09       35.35     13.63 o 
   2   4   9       44.00       39.20     10.98 o 
   3   4   9        3.12       -4.80      9.00 o 
   4   4   9       26.11       17.30     11.02 o 
   5   4   9       50.78       70.07     24.41 o 
 -11   5   9        9.63        2.36     18.11 o 
 -10   5   9       99.69       82.68     17.53 o 
  -9   5   9       54.56       61.00     15.75 o 
  -8   5   9      127.39      116.38     17.26 o 
  -7   5   9      636.72      583.40     29.75 o 
  -6   5   9      456.68      479.48     36.22 o 
  -5   5   9        4.37       -7.50      7.50 o 
  -4   5   9      167.56      177.39     13.90 o 
  -3   5   9      149.08      153.05     26.77 o 
  -2   5   9        2.65        2.23     17.32 o 
  -1   5   9      105.77      103.56     15.86 o 
   0   5   9       21.13       13.20     11.53 o 
   1   5   9      176.11      144.61     41.73 o 
   2   5   9      248.64      252.22     35.04 o 
   3   5   9      172.24      211.19     44.88 o 
   4   5   9       48.28       49.91     15.47 o 
 -10   6   9       60.13       73.14     17.48 o 
  -9   6   9        7.76       -7.48     10.58 o 
  -8   6   9       10.42        8.66     11.32 o 
  -7   6   9        0.50       -0.44      9.84 o 
  -6   6   9       11.58       -9.45     13.38 o 
  -5   6   9       48.54       37.40     11.13 o 
  -4   6   9       24.26       24.39      8.61 o 
  -3   6   9       41.63       39.37     12.25 o 
  -2   6   9      100.44       89.33     15.47 o 
  -1   6   9       97.01      102.14     16.53 o 
   0   6   9        9.48       -4.00     10.02 o 
   1   6   9        8.46       14.72     10.76 o 
   2   6   9        0.84        0.12     11.16 o 
   3   6   9        2.98        0.55     10.76 o 
   4   6   9        2.17        7.54     15.35 o 
 -10   7   9       24.98       29.13     20.47 o 
  -9   7   9        6.70       13.21     13.38 o 
  -8   7   9       11.98       12.31     12.10 o 
  -7   7   9      260.94      301.79     24.66 o 
  -6   7   9       35.60       34.64     17.32 o 
  -5   7   9        3.84        3.41      8.87 o 
  -4   7   9        4.61       10.96      7.87 o 
  -3   7   9       36.25       56.24     22.04 o 
  -2   7   9        0.82       -1.97      9.46 o 
  -1   7   9        2.44       -5.40      9.73 o 
   0   7   9        1.87        6.64     10.85 o 
   1   7   9       68.12       25.19     12.25 o 
   2   7   9       52.50       53.80     16.14 o 
   3   7   9       48.06       60.15     16.45 o 
  -9   8   9       39.87       40.21     20.47 o 
  -8   8   9       13.43       34.70     14.35 o 
  -7   8   9       36.86       51.48     14.91 o 
  -6   8   9       39.29       25.19     17.32 o 
  -5   8   9       89.62       70.89     13.36 o 
  -4   8   9      183.44      183.39     14.68 o 
  -3   8   9      159.49      123.23     16.25 o 
  -2   8   9      170.42      156.85     18.35 o 
  -1   8   9      201.02      261.20     35.04 o 
   0   8   9      341.94      315.77     24.42 o 
   1   8   9       60.02       44.94     14.57 o 
   2   8   9       49.83       24.52     13.00 o 
   3   8   9        7.91       26.60     13.07 o 
  -9   9   9        8.13       22.83     23.62 o 
  -8   9   9       18.70       25.89     13.56 o 
  -7   9   9      128.84       94.48     23.62 o 
  -6   9   9      153.10      185.81     28.34 o 
  -5   9   9        0.87       -2.00      9.07 o 
  -4   9   9       75.93       75.70     11.51 o 
  -3   9   9       24.50        6.71     10.40 o 
  -2   9   9        0.12        4.23     10.29 o 
  -1   9   9       25.38       15.75     16.93 o 
   0   9   9       12.66       21.12     12.08 o 
   1   9   9       25.25       17.22     12.77 o 
   2   9   9       76.64       48.45     15.47 o 
  -8  10   9       17.17        6.30     19.68 o 
  -7  10   9        2.51       -7.87     16.53 o 
  -6  10   9       35.44       29.13     18.90 o 
  -5  10   9        0.13       -5.54      7.70 o 
  -4  10   9       21.53       37.91     10.30 o 
  -3  10   9        3.51        2.15     10.40 o 
  -2  10   9        0.69       -8.89      9.42 o 
  -1  10   9        2.79       13.78     12.25 o 
   0  10   9       56.89       60.22     21.26 o 
   1  10   9        2.88        9.04     11.40 o 
   2  10   9        2.15        2.10     21.65 o 
  -5  11   9       33.38       32.00     10.15 o 
  -4  11   9       59.20       40.53     15.86 o 
  -3  11   9       68.80       68.40     13.57 o 
  -2  11   9        0.02       -6.44     10.85 o 
  -1  11   9        0.17       -7.87     11.09 o 
   0  11   9        9.77        8.45     12.44 o 
   1  11   9       63.87       52.75     22.04 o 
  -5  12   9       51.72       38.06     13.07 o 
  -4  12   9       26.20       27.57     13.00 o 
  -3  12   9       81.47       57.71     16.76 o 
  -2  12   9       48.14       54.95     14.68 o 
  -1  12   9       67.42       76.21     16.81 o 
 -10   0  10       91.86       73.22     25.19 o 
  -9   0  10      161.10      136.21     29.13 o 
  -8   0  10      211.52      174.00     29.13 o 
  -7   0  10      308.06      326.74     33.85 o 
  -6   0  10      242.80      196.83     25.98 o 
  -5   0  10       47.50       45.66     18.11 o 
  -4   0  10       63.47       65.35     19.68 o 
  -3   0  10      177.18      159.04     25.19 o 
  -2   0  10       66.15       10.24     16.53 o 
  -1   0  10       92.63      107.08     23.62 o 
   0   0  10      119.05      117.31     25.19 o 
   1   0  10      182.92      204.70     30.71 o 
   2   0  10      148.11      148.80     29.92 o 
   3   0  10      108.21       77.16     26.77 o 
 -10   1  10       27.03       22.32     14.19 o 
  -9   1  10       93.98      106.07     19.68 o 
  -8   1  10        0.24       -0.50     11.40 o 
  -7   1  10       14.89        0.31      8.42 o 
  -6   1  10        1.15       -2.64      9.42 o 
  -5   1  10        3.68       -4.40      9.42 o 
  -4   1  10       29.35       24.29     11.65 o 
  -3   1  10       92.32      110.16     27.95 o 
  -2   1  10       65.76       52.66     14.44 o 
  -1   1  10       74.58       90.79     22.83 o 
   0   1  10       65.12       71.71     15.59 o 
   1   1  10       15.96       11.04     20.08 o 
   2   1  10        2.92        8.47     14.57 o 
   3   1  10        0.33       16.86     14.19 o 
 -10   2  10       21.67       48.03     16.14 o 
  -9   2  10        9.09       25.35     18.50 o 
  -8   2  10       17.29       15.96     12.52 o 
  -7   2  10       95.01       91.98     15.86 o 
  -6   2  10       39.35       48.81     18.11 o 
  -5   2  10        6.77       11.81     14.17 o 
  -4   2  10        3.95        9.45     14.96 o 
  -3   2  10       19.61       26.77     11.69 o 
  -2   2  10       27.97       26.58     11.53 o 
  -1   2  10        3.49       -3.73     10.40 o 
   0   2  10        5.28       19.35     11.96 o 
   1   2  10        9.48       11.98     16.93 o 
   2   2  10       14.35       -1.85     12.77 o 
   3   2  10       36.33       63.77     24.41 o 
 -10   3  10       54.18       62.20     25.19 o 
  -9   3  10      146.52      193.72     36.61 o 
  -8   3  10       64.88      100.45     22.04 o 
  -7   3  10       26.61       30.71     18.11 o 
  -6   3  10        4.98       14.02     10.29 o 
  -5   3  10       10.77        3.15     14.17 o 
  -4   3  10       79.44       58.73     13.88 o 
  -3   3  10      239.61      255.09     22.27 o 
  -2   3  10      154.45      157.24     19.49 o 
  -1   3  10      232.65      214.15     30.71 o 
   0   3  10      180.59      155.10     28.34 o 
   1   3  10       86.23       65.35     22.83 o 
   2   3  10        3.42        0.79     20.08 o 
  -9   4  10       72.28       86.63     18.50 o 
  -8   4  10       49.80       71.10     24.01 o 
  -7   4  10      188.52      174.78     27.56 o 
  -6   4  10       74.90       67.26     20.08 o 
  -5   4  10       59.95       70.07     20.47 o 
  -4   4  10       37.50       34.64     18.11 o 
  -3   4  10      133.44      135.59     18.59 o 
  -2   4  10       13.18       18.63     13.22 o 
  -1   4  10       33.19       56.68     15.30 o 
   0   4  10       43.70       51.86     15.75 o 
   1   4  10       72.61       56.46     16.36 o 
   2   4  10       72.01       52.98     16.42 o 
  -9   5  10        6.15       -2.62     11.65 o 
  -8   5  10       35.77       35.43     20.47 o 
  -7   5  10        2.73        3.15     15.75 o 
  -6   5  10        5.94       -5.64      9.97 o 
  -5   5  10        6.72        9.45     16.53 o 
  -4   5  10        1.22       12.47     10.53 o 
  -3   5  10        1.96       -5.81     10.85 o 
  -2   5  10        6.67       -8.21     10.20 o 
  -1   5  10        6.50      -10.29     10.29 o 
   0   5  10        0.06       -1.59     11.16 o 
   1   5  10        6.04       -1.57     11.69 o 
   2   5  10        3.16        7.12     13.22 o 
  -9   6  10       25.06       15.75     19.68 o 
  -8   6  10       69.76       48.03     20.47 o 
  -7   6  10      338.47      344.85     37.00 o 
  -6   6  10      153.07      156.61     32.28 o 
  -5   6  10       53.81       18.11     17.32 o 
  -4   6  10       33.63       23.96     12.77 o 
  -3   6  10       64.85       82.70     16.14 o 
  -2   6  10       72.40       48.06     14.56 o 
  -1   6  10        6.61        1.65     11.40 o 
   0   6  10       18.02       22.66     14.96 o 
   1   6  10       18.25       34.70     14.75 o 
  -9   7  10       27.07       33.85     22.83 o 
  -7   7  10       13.44       30.71     18.90 o 
  -6   7  10        1.84       -6.80     16.93 o 
  -5   7  10        3.21       -0.79     14.17 o 
  -4   7  10       71.81       41.47     13.63 o 
  -3   7  10      134.85      105.08     17.37 o 
  -2   7  10       92.08       85.18     16.92 o 
  -1   7  10      107.01      106.13     22.04 o 
   0   7  10       86.39       65.70     18.90 o 
   1   7  10       65.01       48.24     16.42 o 
  -7   8  10       37.93        0.00     18.90 o 
  -6   8  10        1.04        2.75     11.96 o 
  -5   8  10       22.67       22.04     17.32 o 
  -4   8  10        1.31       -4.63     10.63 o 
  -3   8  10       23.44       16.02     14.96 o 
  -2   8  10        8.64        1.13     11.40 o 
  -1   8  10        0.74        3.53     11.32 o 
   0   8  10        0.14       -0.72     12.20 o 
  -6   9  10        9.97      -11.02     11.02 o 
  -5   9  10        4.22       -7.09     15.75 o 
  -4   9  10       45.58       44.89     14.68 o 
  -3   9  10       69.38       80.58     23.23 o 
  -2   9  10        6.21        8.27     12.25 o 
  -1   9  10       65.15       29.61     16.53 o 
  -6  10  10       77.83       60.62     21.26 o 
  -5  10  10       74.11       68.50     23.62 o 
  -4  10  10       45.96       37.94     13.63 o 
  -3  10  10       18.11        2.87     11.09 o 
  -8   1  11       80.72       51.96     19.68 o 
  -7   1  11       31.85       26.77     18.11 o 
  -6   1  11      134.70      118.89     25.19 o 
  -5   1  11       69.67       44.09     20.47 o 
  -4   1  11       25.41       17.86     12.21 o 
  -3   1  11       38.14       33.11     14.19 o 
  -2   1  11       13.58       17.66     13.07 o 
  -1   1  11        3.14        3.62     12.44 o 
  -7   2  11        0.25        9.45     15.75 o 
  -6   2  11        0.04        0.79     15.75 o 
  -5   2  11       11.70        9.45     17.32 o 
  -4   2  11        0.65       -5.02     11.09 o 
  -3   2  11      203.89      222.02     32.28 o 
  -2   2  11      140.27      106.29     26.77 o 
  -1   2  11      127.84      130.69     28.34 o 
  -7   3  11        6.57        9.45     16.53 o 
  -6   3  11        6.84        3.94     17.32 o 
  -5   3  11        0.33       -9.45     14.96 o 
  -4   3  11        9.09       10.35     22.83 o 
  -3   3  11        5.72       17.04     13.07 o 
  -2   3  11        3.60       14.07     13.07 o 
  -1   3  11        9.11        5.92     12.77 o 
  -7   4  11        2.88       20.47     17.32 o 
  -6   4  11       13.80        7.87     16.53 o 
  -5   4  11        2.98       15.75     18.11 o 
  -4   4  11        0.86       12.85     11.88 o 
  -3   4  11       76.80       52.09     15.80 o 
  -2   4  11       76.05       51.66     27.56 o 
  -7   5  11       29.53       16.53     17.32 o 
  -6   5  11      162.65      169.27     29.92 o 
  -5   5  11       83.16       70.86     22.83 o 
  -4   5  11       19.10       26.45     13.88 o 
  -3   5  11       31.25       38.01     17.71 o 
  -2   5  11        8.48        7.87     13.36 o 
  -6   6  11        3.62        9.45     17.32 o 
  -5   6  11        1.20       10.24     18.90 o 
  -4   6  11        3.40        2.29     12.10 o 
  -3   6  11       18.11       15.75     18.90 o 
                                                 
